# Supplementary material for: Crystal structure of ethyl 2-acetyl-3,7-dimethyl-5-(thio­phen-2-yl)-5H-thia­zolo[3,2-a]pyrimidine-6-carboxyl­ate
Source: Acta Crystallogr E Crystallogr Commun. 2015 Jun 13;71(Pt 7):o477–8. doi: 10.1107/S2056989015010981 (PMC4518970; doi:10.1107/S2056989015010981)
Supplement: Supplementary file 2 [file e-71-0o477-Isup2.hkl]

#
# h,k,l, Fc-squared, Fo-squared, sigma(Fo-squared) and status flag
#
data_I
_shelx_title ' p5-ii-ins in P 21/c'
_shelx_refln_list_code          4
_shelx_F_calc_maximum      289.25
_exptl_crystal_F_000       760.00
_reflns_d_resolution_high  0.8412
 
loop_
 _symmetry_equiv_pos_as_xyz
 'x, y, z'
 '-x, y+1/2, -z+1/2'
 '-x, -y, -z'
 'x, -y-1/2, z-1/2'
 
_cell_length_a     7.8835
_cell_length_b    14.4041
_cell_length_c    15.2313
_cell_angle_alpha  90.000
_cell_angle_beta   94.940
_cell_angle_gamma  90.000
 
_shelx_F_squared_multiplier     1.000
 
loop_
 _refln_index_h
 _refln_index_k
 _refln_index_l
 _refln_F_squared_calc
 _refln_F_squared_meas
 _refln_F_squared_sigma
 _refln_observed_status
   1   0   0    14771.75    17580.41    204.93 o
   2   0   0     5499.32     6263.59     76.20 o
   3   0   0     1158.18     1051.48     17.86 o
   4   0   0     3394.26     3404.11     54.21 o
   5   0   0        0.52       11.15      8.24 o
   6   0   0      305.64      295.88     21.40 o
   7   0   0      614.65      631.27     30.04 o
   8   0   0       56.90       52.37     22.26 o
   9   0   0        2.77        0.00     42.05 o
   1   1   0      415.95      182.36      3.21 o
   2   1   0      580.14      414.71      6.50 o
   3   1   0     1809.49     1534.43     17.81 o
   4   1   0     1567.85     1696.52     19.35 o
   5   1   0      344.10      346.62     12.81 o
   6   1   0      189.83      212.57     14.11 o
   7   1   0      160.54      154.41     15.76 o
   8   1   0      116.47      118.05     18.21 o
   9   1   0        2.71        0.00     18.59 o
   0   2   0       17.99       14.56      1.95 o
   1   2   0      765.28      818.31      9.14 o
   2   2   0     1523.91     1597.59     15.91 o
   3   2   0     2531.91     3187.69     30.21 o
   4   2   0      137.22      208.06      9.35 o
   5   2   0      802.87      873.32     17.21 o
   6   2   0       88.79       95.27     21.22 o
   7   2   0       15.77       21.99     12.13 o
   8   2   0        0.07        0.00     14.35 o
   9   2   0       68.88       66.11     20.72 o
   1   3   0       15.09        2.01      1.59 o
   2   3   0     5753.43     5441.57     51.14 o
   3   3   0      265.76      144.60      4.76 o
   4   3   0       39.57      103.45      5.54 o
   5   3   0      514.54      466.26     12.82 o
   6   3   0     1022.81     1015.79     24.50 o
   7   3   0      250.52      220.26     15.05 o
   8   3   0        7.62        0.00     14.29 o
   9   3   0      119.41       76.05     35.77 o
   0   4   0      778.82      979.79     17.98 o
   1   4   0     2259.02     2250.52     21.54 o
   2   4   0     1413.98     1950.80     25.06 o
   3   4   0     2054.83     2435.96     24.35 o
   4   4   0     1801.66     1851.07     25.27 o
   5   4   0        1.02        0.00      5.99 o
   6   4   0       37.43       33.08      8.47 o
   7   4   0       86.94      109.28     14.59 o
   8   4   0       43.84       77.73     16.11 o
   9   4   0        0.40        0.00     39.33 o
   1   5   0       17.96       19.87      2.69 o
   2   5   0       15.04       39.98      2.59 o
   3   5   0     1688.81     1810.37     26.06 o
   4   5   0      163.95      156.08      6.45 o
   5   5   0      322.83      303.06     13.74 o
   6   5   0       16.87       19.29      7.85 o
   7   5   0       16.39       24.40     12.61 o
   8   5   0       50.29       64.38     20.17 o
   0   6   0      226.33      229.60     10.47 o
   1   6   0      611.60      627.37      9.37 o
   2   6   0      135.37      164.05      7.65 o
   3   6   0       95.53       70.39      8.32 o
   4   6   0       19.56        7.15      8.45 o
   5   6   0     1162.63     1174.83     18.43 o
   6   6   0       34.98       55.03      9.21 o
   7   6   0        5.72       10.09     34.17 o
   8   6   0       79.74       73.59     20.93 o
   1   7   0       40.08       30.94      4.59 o
   2   7   0     1793.42     1658.27     22.87 o
   3   7   0      397.23      351.77     15.62 o
   4   7   0        7.49       27.36      9.67 o
   5   7   0      404.43      368.98     18.95 o
   6   7   0        0.20        0.00     14.04 o
   7   7   0       14.33       22.78     19.70 o
   8   7   0      105.31      149.50     23.97 o
   0   8   0      375.67      437.18     15.37 o
   1   8   0      905.61      705.92     14.08 o
   2   8   0      164.34      132.57      6.89 o
   3   8   0       95.60       99.27     13.77 o
   4   8   0      134.76      138.78     14.26 o
   5   8   0      723.42      799.27     29.80 o
   6   8   0       74.64       83.40     19.49 o
   7   8   0        0.27       19.85     21.40 o
   8   8   0       35.83       46.74     24.09 o
   1   9   0       72.94       74.31      6.97 o
   2   9   0      491.03      457.30     11.84 o
   3   9   0       85.31      102.42     13.98 o
   4   9   0      278.36      240.56     17.33 o
   5   9   0      226.50      249.35     20.27 o
   6   9   0       47.67       93.21     29.57 o
   7   9   0        0.51        0.00     28.38 o
   0  10   0      750.66      653.90     26.73 o
   1  10   0       29.00       30.43      8.84 o
   2  10   0       26.90       30.10      8.08 o
   3  10   0      113.77      144.86     15.76 o
   4  10   0      207.72      220.71     18.60 o
   5  10   0       81.86       66.57     17.17 o
   6  10   0       33.04       51.07     32.57 o
   7  10   0        1.68        3.04     27.86 o
   1  11   0      191.32      236.58     12.61 o
   2  11   0      891.82      775.89     17.97 o
   3  11   0        0.61        3.65      6.52 o
   4  11   0       31.87       10.14     15.52 o
   5  11   0        0.04        0.00     18.01 o
   6  11   0       56.75        0.00     19.65 o
   7  11   0        0.08        0.00     29.96 o
   0  12   0     1657.03     1593.40     46.24 o
   1  12   0       10.36        5.84     11.49 o
   2  12   0       40.86       37.91      9.25 o
   3  12   0      155.57      196.57     20.05 o
   4  12   0        0.04        0.00     22.87 o
   5  12   0      221.58      235.26     23.53 o
   6  12   0       88.33       88.22     22.73 o
   1  13   0        0.03        0.00     12.00 o
   2  13   0       67.66       72.22     14.06 o
   3  13   0       66.30       77.56     19.17 o
   4  13   0       40.85       58.85     28.25 o
   5  13   0        1.17        6.74     22.71 o
   6  13   0        8.84        0.00     27.05 o
   0  14   0      650.58      611.00     35.30 o
   1  14   0        0.02       15.05     14.86 o
   2  14   0       21.46       30.84     17.61 o
   3  14   0        3.90       26.42     21.42 o
   4  14   0      200.41      246.75     27.68 o
   5  14   0       21.93       33.20     26.00 o
   1  15   0      323.67      356.43     22.50 o
   2  15   0       46.93       76.39     23.06 o
   3  15   0      165.11      161.02     26.16 o
   4  15   0      103.65      131.65     26.32 o
   0  16   0        1.90        0.93     50.46 o
   1  16   0        1.06        9.43     23.64 o
   2  16   0       51.20       64.57     24.27 o
   3  16   0       38.17       91.97     26.96 o
   1  17   0       20.07        0.00     26.27 o
  -9   1   1       55.38       24.71     22.46 o
  -8   1   1       24.20       27.67     14.06 o
  -7   1   1       61.59       66.81     11.67 o
  -6   1   1       89.39       65.31      9.80 o
  -5   1   1      176.51      149.13      7.58 o
  -4   1   1      974.91     1306.46     15.94 o
  -3   1   1     3639.57     3912.46     38.06 o
  -2   1   1      213.06      160.07      3.67 o
  -1   1   1    21900.12    23292.42    222.03 o
   1   1   1      301.17      166.89      3.28 o
   2   1   1     2573.17     2780.49     25.68 o
   3   1   1     1471.75     1452.36     16.10 o
   4   1   1      113.27      162.44      6.31 o
   5   1   1        0.87        0.00      7.35 o
   6   1   1      956.64     1022.67     31.33 o
   7   1   1      137.36      139.13     15.17 o
   8   1   1       11.71        0.00     17.45 o
   9   1   1       49.90       49.89     20.08 o
  -9   2   1        2.04        0.00     19.05 o
  -8   2   1      276.47      328.07     19.45 o
  -7   2   1       94.99       98.73     11.98 o
  -6   2   1      109.97      114.84     10.48 o
  -5   2   1       66.82       52.97      5.73 o
  -4   2   1     1860.80     2068.31     23.47 o
  -3   2   1      129.45      267.04      5.88 o
  -2   2   1     8453.21    10860.40     91.39 o
  -1   2   1       38.91        6.09      1.17 o
   0   2   1      771.12      762.44      8.34 o
   1   2   1     2387.60     2377.72     25.24 o
   2   2   1     2688.80     3356.89     30.48 o
   3   2   1     1546.06     1687.44     18.04 o
   4   2   1      484.53      544.49     23.21 o
   5   2   1     1505.26     1468.83     26.76 o
   6   2   1      159.59      148.70      9.94 o
   7   2   1       26.25        6.08     13.08 o
   8   2   1       20.31       20.08     14.44 o
   9   2   1      149.62      203.26     24.70 o
  -9   3   1       74.58       62.14     23.01 o
  -8   3   1      167.83      155.33     24.20 o
  -7   3   1       40.62       37.89     14.57 o
  -6   3   1      269.29      293.57     13.48 o
  -5   3   1     1049.59     1027.21     20.46 o
  -4   3   1      131.99      132.15      6.10 o
  -3   3   1       16.08       13.04      3.01 o
  -2   3   1      130.68      139.69      3.86 o
  -1   3   1     1682.47     2738.69     24.87 o
   0   3   1       10.61       19.20      1.86 o
   1   3   1     7729.82     9134.42     82.62 o
   2   3   1      419.60      296.67      6.99 o
   3   3   1      378.67      417.78      7.28 o
   4   3   1      452.41      495.66     11.39 o
   5   3   1      169.75      168.25      8.84 o
   6   3   1     2000.31     2067.58     31.92 o
   7   3   1       79.33       85.21     14.26 o
   8   3   1       28.58       53.10     20.79 o
   9   3   1       62.62       87.30     32.95 o
  -9   4   1        7.80       21.44     26.36 o
  -8   4   1       72.70       66.95     15.95 o
  -7   4   1      364.76      392.56     18.59 o
  -6   4   1       27.57       52.43      8.45 o
  -5   4   1        5.96       11.23      6.59 o
  -4   4   1       22.20       34.27      4.88 o
  -3   4   1     2639.81     2857.36     45.71 o
  -2   4   1      915.24      831.84     10.17 o
  -1   4   1     2214.07     2162.95     20.81 o
   0   4   1      832.54      637.53      8.20 o
   1   4   1     1097.36      826.23      9.68 o
   2   4   1      182.24      323.39      8.07 o
   3   4   1     1540.94     2002.63     30.32 o
   4   4   1     1319.41     1347.82     20.03 o
   5   4   1       14.31       17.92      6.35 o
   6   4   1       18.65        2.85      8.48 o
   7   4   1      112.95      101.87     14.99 o
   8   4   1      433.17      344.21     48.67 o
   9   4   1       81.82       64.88     24.32 o
  -8   5   1       31.18        4.09     18.11 o
  -7   5   1       61.27       60.15     11.91 o
  -6   5   1     1781.92     1706.79     29.42 o
  -5   5   1      113.83      128.54      9.39 o
  -4   5   1      539.87      491.43     11.02 o
  -3   5   1     3138.82     2764.54     29.05 o
  -2   5   1     2538.45     2736.40     26.56 o
  -1   5   1        5.49       40.69      3.22 o
   0   5   1       73.95       45.52      3.18 o
   1   5   1     2998.60     3323.93     31.03 o
   2   5   1      890.44     1091.03     16.34 o
   3   5   1        0.30        7.96      6.12 o
   4   5   1      687.47      631.54     19.62 o
   5   5   1     1660.69     1574.34     23.46 o
   6   5   1       14.43       19.28      8.03 o
   7   5   1       24.17       16.58     11.92 o
   8   5   1        0.88        0.00     20.94 o
  -8   6   1        0.02        7.37     34.44 o
  -7   6   1        8.18       12.07     17.60 o
  -6   6   1      335.65      359.24     14.51 o
  -5   6   1        0.12        1.76      6.00 o
  -4   6   1      527.92      541.62     11.38 o
  -3   6   1       34.73       19.99      4.31 o
  -2   6   1     1146.80     1540.64     17.36 o
  -1   6   1     7857.84     9269.60     80.45 o
   0   6   1     1713.54     2009.23     20.99 o
   1   6   1      797.04      668.97      9.86 o
   2   6   1     2866.93     3433.75    106.22 o
   3   6   1     1816.09     1932.98     37.34 o
   4   6   1      612.66      605.00     20.68 o
   5   6   1      176.78      156.76     14.23 o
   6   6   1      109.39      136.46      7.61 o
   7   6   1       20.80        9.12     15.15 o
   8   6   1       39.89       74.32     44.15 o
  -8   7   1       33.87       51.29     22.46 o
  -7   7   1       11.99       29.79     22.88 o
  -6   7   1      594.70      558.16     27.28 o
  -5   7   1      173.19      143.40     10.34 o
  -4   7   1      109.58      102.06      9.24 o
  -3   7   1      127.48       77.06      5.29 o
  -2   7   1      288.07      283.11      8.37 o
  -1   7   1     1046.07     1345.24     18.69 o
   0   7   1       18.94        8.99      4.25 o
   1   7   1      301.34      308.84      8.90 o
   2   7   1      175.26      134.63      5.19 o
   3   7   1       73.00       58.06      8.65 o
   4   7   1        2.04       21.36     10.03 o
   5   7   1      212.62      220.97     16.51 o
   6   7   1       56.45       69.49     15.88 o
   7   7   1       26.15       46.89     16.94 o
   8   7   1        0.01        0.00     25.73 o
  -8   8   1        1.36       47.97     24.07 o
  -7   8   1      137.60      152.67     20.85 o
  -6   8   1       22.39       50.44     19.45 o
  -5   8   1      138.85      164.42     16.45 o
  -4   8   1     1048.65      974.17     28.41 o
  -3   8   1       97.60       77.39      6.24 o
  -2   8   1       14.94        4.51      4.97 o
  -1   8   1        0.39        0.00      4.74 o
   0   8   1     1441.93     1571.82     21.84 o
   1   8   1       87.48       92.57      6.77 o
   2   8   1      180.29      209.22      7.88 o
   3   8   1      352.79      322.05     16.58 o
   4   8   1      249.43      246.77     16.65 o
   5   8   1       69.25       56.47     14.22 o
   6   8   1       31.41       55.78     17.87 o
   7   8   1        0.55        0.00     19.33 o
   8   8   1        2.07       21.83     28.74 o
  -7   9   1       37.95        1.81     19.25 o
  -6   9   1      184.39      178.45     24.50 o
  -5   9   1      661.38      525.29     24.59 o
  -4   9   1     1509.55     1443.26     35.59 o
  -3   9   1      270.22      267.34      9.81 o
  -2   9   1     1416.81     1438.54     23.20 o
  -1   9   1       14.26       20.02      6.54 o
   0   9   1      354.47      331.61     10.91 o
   1   9   1     1686.50     1413.08     22.70 o
   2   9   1        3.90        0.00      5.80 o
   3   9   1      813.05      836.07     26.78 o
   4   9   1      232.85      232.68     25.11 o
   5   9   1        1.43        0.00     16.33 o
   6   9   1       28.70       21.84     21.12 o
   7   9   1      230.75      301.29     40.49 o
  -7  10   1      294.26      281.77     27.58 o
  -6  10   1      124.39      108.41     24.08 o
  -5  10   1      127.16      130.33     19.07 o
  -4  10   1       67.64       46.22     18.82 o
  -3  10   1      908.76      892.75     17.27 o
  -2  10   1      160.17      194.10     10.70 o
  -1  10   1        9.03        8.95      7.46 o
   0  10   1     1365.09     1335.91     26.32 o
   1  10   1      142.77      138.64     10.08 o
   2  10   1        4.06        4.50      6.48 o
   3  10   1       31.91       42.09     11.92 o
   4  10   1      391.76      359.34     22.35 o
   5  10   1        6.86        0.00     15.39 o
   6  10   1      113.79      132.21     20.52 o
   7  10   1       48.28      111.26     23.38 o
  -7  11   1        9.63       22.74     23.30 o
  -6  11   1       22.37       33.21     23.48 o
  -5  11   1        0.56        2.16     18.57 o
  -4  11   1      258.40      255.12     20.67 o
  -3  11   1       48.13       39.30      8.05 o
  -2  11   1      135.44      145.83     10.26 o
  -1  11   1      351.16      329.30     14.43 o
   0  11   1      336.33      339.33     16.64 o
   1  11   1     2086.04     2183.77     33.47 o
   2  11   1     1222.52     1262.69     26.21 o
   3  11   1       13.81        2.71     13.71 o
   4  11   1       83.68       81.83     16.39 o
   5  11   1        2.34        0.00     22.33 o
   6  11   1       16.92       11.37     21.08 o
   7  11   1       17.64       18.29     26.36 o
  -6  12   1       97.59      110.90     55.19 o
  -5  12   1       78.42       85.36     21.17 o
  -4  12   1      154.86      144.12     18.80 o
  -3  12   1      133.61      153.79     14.20 o
  -2  12   1      213.94      236.55     12.70 o
  -1  12   1        0.22        0.12     10.99 o
   0  12   1      121.59      142.03     13.50 o
   1  12   1      440.46      495.62     16.69 o
   2  12   1       52.84       70.29     11.33 o
   3  12   1       92.54       60.78     16.82 o
   4  12   1       10.90        0.00     17.25 o
   5  12   1      154.28      145.62     21.58 o
   6  12   1        9.87        0.00     21.15 o
  -6  13   1       11.51        0.00     26.60 o
  -5  13   1       86.13       85.06     26.28 o
  -4  13   1       78.53       53.30     21.74 o
  -3  13   1       49.06       64.33     19.54 o
  -2  13   1       96.91       88.45     15.48 o
  -1  13   1     1447.98     1474.53     33.70 o
   0  13   1       24.34       14.28     12.32 o
   1  13   1       44.70       44.20     20.33 o
   2  13   1      201.92      244.58     16.15 o
   3  13   1      106.44       99.88     18.92 o
   4  13   1      137.17       96.75     33.21 o
   5  13   1       70.06       44.17     21.85 o
   6  13   1      142.12      143.85     29.29 o
  -5  14   1       11.86       16.91     56.77 o
  -4  14   1       43.52       32.54     23.30 o
  -3  14   1       16.64       15.13     17.98 o
  -2  14   1        1.60        0.00     15.22 o
  -1  14   1       11.14       22.74     14.79 o
   0  14   1       35.50       61.13     15.89 o
   1  14   1       72.71       72.33     18.76 o
   2  14   1       13.69        0.00     29.69 o
   3  14   1      110.51       68.52     21.73 o
   4  14   1       14.11       24.90     31.64 o
   5  14   1       54.48       61.92     29.76 o
  -4  15   1      130.23       69.65     27.87 o
  -3  15   1       15.45        4.48     20.73 o
  -2  15   1       10.26       18.57     21.23 o
  -1  15   1      217.85      240.02     22.77 o
   0  15   1      175.52      176.53     23.56 o
   1  15   1       79.50       75.23     17.78 o
   2  15   1        4.77       44.54     32.80 o
   3  15   1       21.49        9.18     23.84 o
   4  15   1        0.09       34.40     24.40 o
  -3  16   1        0.12        0.00     29.94 o
  -2  16   1      249.11      202.39     31.59 o
  -1  16   1       56.30       78.24     24.60 o
   0  16   1        5.51       39.25     18.71 o
   1  16   1      159.08      188.08     25.87 o
   2  16   1       76.91      113.72     32.75 o
   3  16   1      116.90       80.98     28.41 o
  -1  17   1      124.57       96.41     25.86 o
   0  17   1      114.92      150.07     31.04 o
  -9   0   2       57.24       38.93     26.01 o
  -8   0   2       24.86       45.21     31.54 o
  -7   0   2       90.45      172.44     19.16 o
  -6   0   2       78.87      101.67     13.89 o
  -5   0   2      404.36      387.59     18.66 o
  -4   0   2      418.18      723.02     15.22 o
  -3   0   2      993.37      555.27     11.15 o
  -2   0   2      970.59     1397.63     19.15 o
  -1   0   2     4139.98     3758.83     66.53 o
   0   0   2      298.12      204.76      7.06 o
   1   0   2       17.80        4.77      2.14 o
   2   0   2      358.72      553.01     12.45 o
   3   0   2      661.01      484.82     11.51 o
   4   0   2      529.05      598.42     17.19 o
   5   0   2      642.67      666.96     20.43 o
   6   0   2        1.89        0.00     14.07 o
   7   0   2        0.41        0.00     26.28 o
   8   0   2       64.45       64.97     47.83 o
   9   0   2        3.67       28.71     34.69 o
  -9   1   2        0.19        0.85     34.64 o
  -8   1   2        0.93        6.24     13.43 o
  -7   1   2      614.83      644.07     20.71 o
  -6   1   2      802.85      770.48     19.61 o
  -5   1   2       63.14       68.04      6.69 o
  -4   1   2     4564.69     4777.48     47.42 o
  -3   1   2     1450.77     1794.16     18.26 o
  -2   1   2     4238.74     5539.11     47.65 o
  -1   1   2     3848.83     3985.77     49.48 o
   0   1   2      222.22      180.51      3.05 o
   1   1   2     3819.56     4188.46     36.51 o
   2   1   2      513.48      289.12      5.29 o
   3   1   2      437.74      484.65      8.25 o
   4   1   2     4543.53     4941.61     53.63 o
   5   1   2      628.11      600.55     15.06 o
   6   1   2        0.08        0.00     11.84 o
   7   1   2      552.92      562.90     26.47 o
   8   1   2        9.49       10.73     18.63 o
   9   1   2       72.38       46.45     19.72 o
  -9   2   2       76.88      108.94     19.49 o
  -8   2   2       22.26       18.31     17.43 o
  -7   2   2        7.89       11.78     11.20 o
  -6   2   2      190.73      215.78     12.49 o
  -5   2   2        7.83        9.03      5.24 o
  -4   2   2      150.25      150.37      6.23 o
  -3   2   2     1764.33     2085.81     20.95 o
  -2   2   2     2709.93     2956.33     26.93 o
  -1   2   2    12466.37    13843.71    115.03 o
   0   2   2     5565.78     6018.35     51.09 o
   1   2   2     5101.02     5350.40     46.12 o
   2   2   2       66.20      117.45      3.58 o
   3   2   2      509.42      474.56      8.15 o
   4   2   2       28.08       48.47      5.79 o
   5   2   2      176.62      193.31     10.07 o
   6   2   2       19.89       23.30     13.96 o
   7   2   2      207.93      227.85     16.05 o
   8   2   2       41.71       50.19     16.63 o
   9   2   2       13.46       22.91     31.67 o
  -9   3   2        9.01        0.00     28.21 o
  -8   3   2      101.99       87.90     15.12 o
  -7   3   2        2.18        6.42     11.20 o
  -6   3   2      861.09      880.90     20.80 o
  -5   3   2      171.36      133.08      8.06 o
  -4   3   2       27.04        5.49      4.32 o
  -3   3   2      877.26      814.43     11.58 o
  -2   3   2     4066.36     4581.84     40.64 o
  -1   3   2     1607.69     1479.04     14.70 o
   0   3   2     3884.60     4811.15     41.86 o
   1   3   2      216.00      227.09      4.06 o
   2   3   2        2.02        0.95      2.00 o
   3   3   2     2533.42     2647.18     26.34 o
   4   3   2        3.48        0.00      4.46 o
   5   3   2      159.15      132.43     10.72 o
   6   3   2       32.01       25.03      9.76 o
   7   3   2      467.07      440.27     32.02 o
   8   3   2       68.44       29.89     17.21 o
   9   3   2       10.82        0.00     24.12 o
  -9   4   2        0.31        0.65     21.98 o
  -8   4   2       12.04        8.83     14.83 o
  -7   4   2      447.85      478.59     19.56 o
  -6   4   2       17.55        8.49      8.49 o
  -5   4   2      108.90      120.01      8.30 o
  -4   4   2      119.56       99.77      5.64 o
  -3   4   2     2293.40     2475.17     26.40 o
  -2   4   2        2.96        3.77      3.46 o
  -1   4   2      515.58      742.04      9.29 o
   0   4   2     1065.97      764.81      9.37 o
   1   4   2     2027.33     1799.97     18.12 o
   2   4   2       96.37      132.82      6.17 o
   3   4   2      606.97      574.08     11.91 o
   4   4   2     1483.00     1631.76     23.17 o
   5   4   2      240.18      240.88     10.05 o
   6   4   2      460.37      388.00     14.10 o
   7   4   2      163.51      152.75     14.44 o
   8   4   2      239.72      222.66     23.60 o
  -8   5   2        1.90       16.20     17.39 o
  -7   5   2      119.27      113.44     25.92 o
  -6   5   2      263.78      233.93     11.81 o
  -5   5   2      115.73       97.21      8.05 o
  -4   5   2        3.13       19.11      5.40 o
  -3   5   2     1584.32     1611.37     20.14 o
  -2   5   2       54.37       47.72      3.54 o
  -1   5   2     1161.43     1687.00     18.92 o
   0   5   2     1544.14     1568.67     16.76 o
   1   5   2     1628.99     1900.94     19.53 o
   2   5   2     1114.64     1060.58     16.33 o
   3   5   2       93.20      133.19     10.00 o
   4   5   2        0.10        0.00      7.37 o
   5   5   2      249.33      259.89     11.75 o
   6   5   2        0.53        6.92      7.66 o
   7   5   2        0.25        0.00     12.02 o
   8   5   2        1.30        0.00     21.19 o
  -8   6   2       35.09       81.08     25.55 o
  -7   6   2       41.17       51.97     12.57 o
  -6   6   2        6.55        3.68     11.93 o
  -5   6   2      812.76      803.56     17.47 o
  -4   6   2      157.24      125.07      7.93 o
  -3   6   2      269.63      276.67      9.58 o
  -2   6   2      875.16      783.45     20.26 o
  -1   6   2      811.78      935.53     12.31 o
   0   6   2      226.10      200.06      5.91 o
   1   6   2     1739.39     1994.48     21.03 o
   2   6   2     1339.26     1293.79     27.64 o
   3   6   2       23.74       64.57      9.35 o
   4   6   2      231.56      198.45     14.00 o
   5   6   2       98.42       87.36     12.53 o
   6   6   2       13.20       14.26      5.79 o
   7   6   2      112.92      115.82     18.40 o
   8   6   2        5.57        0.00     20.88 o
  -8   7   2        0.03       23.45     26.19 o
  -7   7   2       43.52       64.13     16.39 o
  -6   7   2        4.97        0.00     11.96 o
  -5   7   2     2022.92     1964.21     31.01 o
  -4   7   2      253.15      257.92     15.43 o
  -3   7   2      201.65      158.45     10.06 o
  -2   7   2      487.51      729.54     13.92 o
  -1   7   2     7011.82     7432.22     76.95 o
   0   7   2      493.37      605.85     12.77 o
   1   7   2     2260.34     2403.41     44.41 o
   2   7   2     3209.51     3518.07     58.83 o
   3   7   2      871.74      758.06     26.78 o
   4   7   2      372.28      382.88     18.73 o
   5   7   2      725.37      675.20     25.35 o
   6   7   2      814.08      842.55     30.69 o
   7   7   2        1.11        0.00     17.75 o
   8   7   2        8.31       24.66     22.23 o
  -8   8   2      121.04      169.99     29.56 o
  -7   8   2        3.81       25.44     17.75 o
  -6   8   2       16.82        2.64     15.24 o
  -5   8   2     1318.07     1243.26     22.70 o
  -4   8   2     1927.91     2102.11     31.76 o
  -3   8   2        7.08       18.54      5.61 o
  -2   8   2      787.75      762.34     15.04 o
  -1   8   2       36.99       24.91      5.33 o
   0   8   2     1395.36     1224.95     20.46 o
   1   8   2      520.70      513.34     12.09 o
   2   8   2      794.01      724.90     13.19 o
   3   8   2     1758.27     1589.72     35.13 o
   4   8   2        0.06       15.42     10.39 o
   5   8   2      938.25      939.82     30.87 o
   6   8   2      111.99       91.70     17.51 o
   7   8   2      188.35      188.63     23.16 o
   8   8   2        7.87        0.00     32.95 o
  -7   9   2       46.38       54.19     20.99 o
  -6   9   2       27.54        0.00     15.46 o
  -5   9   2       57.33       70.70     16.30 o
  -4   9   2       98.04       78.10      8.13 o
  -3   9   2        8.17        8.01      9.71 o
  -2   9   2       71.65       96.62      8.16 o
  -1   9   2        0.08        1.18      6.31 o
   0   9   2      567.55      610.35     16.93 o
   1   9   2        7.33        8.86      6.32 o
   2   9   2      166.36      198.76     16.93 o
   3   9   2        0.03        4.86     15.52 o
   4   9   2        1.79        3.72     16.74 o
   5   9   2       26.35       10.36     21.84 o
   6   9   2       47.65       56.33     19.45 o
   7   9   2        4.65       26.98     20.44 o
  -7  10   2        3.28        8.58     22.11 o
  -6  10   2       21.31       25.53     17.45 o
  -5  10   2       70.82       42.40     15.69 o
  -4  10   2      265.42      266.55     12.13 o
  -3  10   2      130.04      136.85      9.34 o
  -2  10   2      740.09      766.82     17.09 o
  -1  10   2       80.00       51.53      8.25 o
   0  10   2      145.88      139.35     11.36 o
   1  10   2        0.16        7.40      6.93 o
   2  10   2       11.29        0.00      6.09 o
   3  10   2        5.16        5.85     12.25 o
   4  10   2        1.90        8.18     12.56 o
   5  10   2       31.09       41.73     26.69 o
   6  10   2        0.88        0.00     20.97 o
   7  10   2        1.55        0.00     21.62 o
  -7  11   2        5.32        0.00     23.02 o
  -6  11   2        5.09        5.18     20.28 o
  -5  11   2      181.91      194.07     32.61 o
  -4  11   2      325.12      320.05     17.17 o
  -3  11   2      213.29      207.05     11.92 o
  -2  11   2       71.14       90.33      9.78 o
  -1  11   2     2198.09     2016.31     42.60 o
   0  11   2       62.52       63.90     12.66 o
   1  11   2        7.26       20.00      8.66 o
   2  11   2     1181.40     1163.83     21.17 o
   3  11   2        0.88       12.66     13.33 o
   4  11   2       53.62       39.38     17.21 o
   5  11   2        0.15        0.00     19.69 o
   6  11   2      106.50       96.47     22.99 o
  -6  12   2       26.73        0.00     23.11 o
  -5  12   2        0.92       32.86     20.21 o
  -4  12   2       65.84       95.49     50.46 o
  -3  12   2      109.95       78.63     14.26 o
  -2  12   2     1990.11     1846.85     56.22 o
  -1  12   2      841.97      751.72     26.47 o
   0  12   2      126.99      131.18     13.66 o
   1  12   2      460.84      399.24     17.48 o
   2  12   2     1351.95     1265.66     27.98 o
   3  12   2      234.04      191.21     19.30 o
   4  12   2        4.91        0.00     18.50 o
   5  12   2       41.31       14.24     19.68 o
   6  12   2       76.54       54.73     24.91 o
  -6  13   2       61.52       58.41     25.85 o
  -5  13   2       10.78       14.53     22.84 o
  -4  13   2        0.49        0.00     20.57 o
  -3  13   2        4.81       34.41     19.51 o
  -2  13   2      407.40      368.96     21.91 o
  -1  13   2      346.34      368.42     21.91 o
   0  13   2       88.55       82.92     14.32 o
   1  13   2       42.82       47.87     13.35 o
   2  13   2       52.83       31.35     18.66 o
   3  13   2        4.97        0.00     15.93 o
   4  13   2       43.26       15.22     18.97 o
   5  13   2        1.80       24.86     29.65 o
  -5  14   2      140.74      123.52     25.77 o
  -4  14   2       85.73       70.71     23.01 o
  -3  14   2      217.95      205.06     22.89 o
  -2  14   2        4.49        0.00     18.18 o
  -1  14   2        5.46        6.33     14.25 o
   0  14   2      124.46      104.12     16.45 o
   1  14   2      179.28      157.67     16.13 o
   2  14   2      121.24      102.41     29.84 o
   3  14   2      102.04       96.36     21.03 o
   4  14   2       64.58       84.53     23.25 o
   5  14   2       33.31        0.00     37.27 o
  -4  15   2       62.01       83.74     26.27 o
  -3  15   2       27.88       69.27     24.81 o
  -2  15   2      124.50      166.05     23.17 o
  -1  15   2       32.46       28.87     17.23 o
   0  15   2      761.16      709.39     37.87 o
   1  15   2      270.95      251.35     24.68 o
   2  15   2        0.92        0.00     20.16 o
   3  15   2       46.51       94.22     39.55 o
   4  15   2       56.05       70.85     25.75 o
  -3  16   2      120.12      126.83     32.55 o
  -2  16   2       11.68       15.79     21.95 o
  -1  16   2        5.20       12.65     19.09 o
   0  16   2        3.89        3.02     19.87 o
   1  16   2       28.17        0.00     24.26 o
   2  16   2        3.25       40.31     23.40 o
   3  16   2        7.88       12.69     29.26 o
   0  17   2       32.90        9.46     23.33 o
  -9   1   3       11.31       29.83     22.91 o
  -8   1   3      239.42      251.76     21.24 o
  -7   1   3      156.19      120.79     12.08 o
  -6   1   3       33.19       33.21      7.24 o
  -5   1   3      196.20      243.11      9.17 o
  -4   1   3      363.31      373.62      8.30 o
  -3   1   3     1260.39     1423.35     15.91 o
  -2   1   3     1596.30     2162.31     19.94 o
  -1   1   3    10351.75    11176.18    158.37 o
   0   1   3     1029.42     1137.06     11.28 o
   1   1   3     3946.43     3510.67     31.50 o
   2   1   3      531.67      726.30      9.46 o
   3   1   3     2266.83     1874.60     21.58 o
   4   1   3        3.68        0.00      4.75 o
   5   1   3      122.50      110.01      8.76 o
   6   1   3      101.08       99.65     12.28 o
   7   1   3       11.59       10.98     15.37 o
   8   1   3        0.34        0.00     22.66 o
   9   1   3        4.46       22.76     19.93 o
  -9   2   3      108.48      113.83     21.42 o
  -8   2   3       16.27        0.00     28.69 o
  -7   2   3      415.16      438.27     18.75 o
  -6   2   3      389.03      336.76     14.44 o
  -5   2   3     1151.16     1142.60     17.84 o
  -4   2   3      347.44      351.43      8.26 o
  -3   2   3       25.33        2.80      2.48 o
  -2   2   3     5145.47     5756.56     49.71 o
  -1   2   3     3200.30     2957.23     26.52 o
   0   2   3     3024.95     2923.97     29.29 o
   1   2   3     1358.25     1787.08     17.58 o
   2   2   3     8585.63     9798.48    109.17 o
   3   2   3        0.14        0.00      3.36 o
   4   2   3      307.20      249.17     11.14 o
   5   2   3      955.79      913.86     18.72 o
   6   2   3      447.84      441.07     17.78 o
   7   2   3        4.30       13.89     13.02 o
   8   2   3       59.40       41.89     16.49 o
   9   2   3        9.77        0.00     29.41 o
  -9   3   3       39.32       48.62     22.52 o
  -8   3   3      231.86      248.00     17.40 o
  -7   3   3      100.27       89.86     12.16 o
  -6   3   3      762.98      784.36     19.88 o
  -5   3   3      888.52      888.07     14.60 o
  -4   3   3     4491.43     4720.86     46.56 o
  -3   3   3     1810.50     2154.15     21.76 o
  -2   3   3      566.96      755.83      9.39 o
  -1   3   3     3856.35     3674.38     32.95 o
   0   3   3        0.93       25.46      2.28 o
   1   3   3      746.02      798.20      9.62 o
   2   3   3       35.37       28.76      2.71 o
   3   3   3     1279.06     1069.18     15.70 o
   4   3   3      532.14      573.47     12.30 o
   5   3   3       69.52       52.56      7.36 o
   6   3   3       45.91       66.51     11.29 o
   7   3   3      115.29      124.33     15.37 o
   8   3   3       89.40       77.38     16.74 o
  -9   4   3        6.94        0.00     44.15 o
  -8   4   3       39.13       44.17     16.08 o
  -7   4   3      312.87      300.41     16.43 o
  -6   4   3       42.23       61.61      9.40 o
  -5   4   3      321.24      274.27     10.33 o
  -4   4   3     1114.63     1175.45     16.03 o
  -3   4   3     1660.14     2374.17     25.34 o
  -2   4   3      700.51      722.99      9.68 o
  -1   4   3     2572.22     3368.40     31.11 o
   0   4   3        5.90        7.04      2.28 o
   1   4   3      789.10      664.59      8.99 o
   2   4   3     2837.97     2843.42     27.53 o
   3   4   3      501.77      517.71     12.14 o
   4   4   3      145.31      122.46      6.78 o
   5   4   3      128.62      131.87      9.87 o
   6   4   3        1.31        0.07      8.23 o
   7   4   3      243.11      253.80     17.51 o
   8   4   3       62.11       68.26     22.05 o
  -8   5   3       36.26       40.92     15.55 o
  -7   5   3       28.11       30.36     12.01 o
  -6   5   3       68.45       75.72      9.39 o
  -5   5   3        6.00        2.62      7.15 o
  -4   5   3     1383.01     1284.10     17.13 o
  -3   5   3        0.36       15.48      3.98 o
  -2   5   3      571.17      954.80     12.17 o
  -1   5   3       61.48       94.59      4.29 o
   0   5   3     2248.39     2192.88     25.92 o
   1   5   3     2636.48     2677.16     26.23 o
   2   5   3      228.18      215.72      8.75 o
   3   5   3      243.33      260.96     14.18 o
   4   5   3      532.06      479.23     18.67 o
   5   5   3      105.62       87.86      7.01 o
   6   5   3      316.67      291.26     12.36 o
   7   5   3      427.32      446.72     27.77 o
   8   5   3       97.83      139.58     24.32 o
  -8   6   3        8.37        2.12     19.99 o
  -7   6   3      168.76      215.26     15.29 o
  -6   6   3      658.57      647.21     17.63 o
  -5   6   3      812.78      683.29     18.00 o
  -4   6   3      228.67      224.87      9.69 o
  -3   6   3        1.83        5.45      4.20 o
  -2   6   3     2228.91     2453.38     26.66 o
  -1   6   3      272.80      263.86      6.71 o
   0   6   3       67.26      126.79      5.30 o
   1   6   3    13232.24    14562.75    164.60 o
   2   6   3     1216.01     1466.25     23.22 o
   3   6   3        0.12        6.72      7.11 o
   4   6   3       75.15       57.47     13.30 o
   5   6   3      934.95      934.01     39.79 o
   6   6   3        1.33        4.16     20.31 o
   7   6   3       71.69       59.26     35.03 o
   8   6   3        1.66       11.09     23.54 o
  -8   7   3        1.40       27.83     21.35 o
  -7   7   3       12.81       40.05     17.19 o
  -6   7   3        1.69        0.00      9.73 o
  -5   7   3       46.52       37.99      7.82 o
  -4   7   3      193.60      155.49      8.42 o
  -3   7   3       46.85       67.42      6.51 o
  -2   7   3      389.62      381.31     10.51 o
  -1   7   3      462.74      377.31      9.85 o
   0   7   3      698.85      681.33     12.64 o
   1   7   3       60.26       59.62      5.40 o
   2   7   3        3.07        8.36      3.48 o
   3   7   3      177.66      182.93     14.30 o
   4   7   3      100.04       97.58     11.86 o
   5   7   3       77.19       86.47     13.76 o
   6   7   3      141.28      150.71     18.92 o
   7   7   3      256.46      246.66     29.33 o
   8   7   3        4.94        0.00     40.12 o
  -8   8   3        8.79        8.53     22.43 o
  -7   8   3       30.87       12.12     17.45 o
  -6   8   3      445.32      387.56     17.62 o
  -5   8   3      224.38      228.17     13.56 o
  -4   8   3      121.07      139.55     13.95 o
  -3   8   3      517.25      556.41     14.47 o
  -2   8   3      371.66      348.55     11.20 o
  -1   8   3      169.97      123.04      7.65 o
   0   8   3      622.02      699.61     15.19 o
   1   8   3     1218.37     1184.50     19.64 o
   2   8   3      371.35      314.64     11.62 o
   3   8   3       45.15       67.37     11.20 o
   4   8   3      115.11       97.09     14.62 o
   5   8   3     1579.51     1518.87     38.86 o
   6   8   3       34.73       38.79     16.56 o
   7   8   3        6.86        0.00     19.90 o
  -7   9   3       92.27      126.70     21.42 o
  -6   9   3       41.22       28.13     16.51 o
  -5   9   3      786.69      708.37     25.97 o
  -4   9   3       48.47       58.89      9.78 o
  -3   9   3      202.34      186.84      9.84 o
  -2   9   3     1210.15     1277.08     33.89 o
  -1   9   3       40.84       52.30      7.09 o
   0   9   3      223.69      165.19      9.73 o
   1   9   3      209.21      208.17      9.99 o
   2   9   3      259.59      273.31      9.09 o
   3   9   3      210.43      218.91     16.13 o
   4   9   3     1030.05     1075.53     31.94 o
   5   9   3      888.37      806.89     30.33 o
   6   9   3        1.94        0.00     17.46 o
   7   9   3        0.01        0.00     25.23 o
  -7  10   3        9.44        1.79     21.33 o
  -6  10   3      215.18      245.74     21.65 o
  -5  10   3       23.78        9.15     10.90 o
  -4  10   3      202.08      177.41     13.04 o
  -3  10   3      593.06      509.30     16.40 o
  -2  10   3      480.78      498.75     16.35 o
  -1  10   3      682.13      697.54     22.76 o
   0  10   3      384.64      352.83     15.31 o
   1  10   3      495.80      453.40     13.94 o
   2  10   3        0.01        0.00      5.83 o
   3  10   3      142.87      153.44     15.84 o
   4  10   3       48.83       21.16     15.37 o
   5  10   3      818.55      818.89     31.93 o
   6  10   3       40.75       17.52     20.32 o
   7  10   3       91.68      135.86     27.95 o
  -7  11   3       22.62       28.23     24.57 o
  -6  11   3        5.29        0.00     19.73 o
  -5  11   3        1.16        0.00     17.96 o
  -4  11   3       71.71       80.29     13.96 o
  -3  11   3      185.98      216.78     12.31 o
  -2  11   3      272.29      313.05     16.78 o
  -1  11   3      421.98      421.89     17.76 o
   0  11   3       26.04       25.23     10.07 o
   1  11   3      141.60      128.40     10.47 o
   2  11   3       62.64       57.30      7.51 o
   3  11   3      318.31      304.29     21.63 o
   4  11   3      558.99      596.86     28.90 o
   5  11   3        2.37        0.00     19.59 o
   6  11   3       64.49       84.19     24.97 o
  -6  12   3       73.57       76.94     24.30 o
  -5  12   3       83.75       76.28     21.10 o
  -4  12   3      146.18      163.41     21.02 o
  -3  12   3       21.55       36.07     12.52 o
  -2  12   3      186.00      187.34     15.23 o
  -1  12   3      154.67      195.10     14.45 o
   0  12   3     1477.35     1498.68     31.77 o
   1  12   3      184.99      196.93     12.20 o
   2  12   3       40.07       10.78     10.39 o
   3  12   3       36.30        1.36     14.66 o
   4  12   3       92.36      129.00     20.50 o
   5  12   3        2.48        0.00     25.93 o
   6  12   3      243.11      283.15     29.93 o
  -6  13   3       26.26        5.20     25.97 o
  -5  13   3        0.28        0.00     20.71 o
  -4  13   3      138.07      160.80     22.41 o
  -3  13   3        6.22        0.00     14.01 o
  -2  13   3        0.93        0.00     13.73 o
  -1  13   3      369.65      366.49     20.47 o
   0  13   3      195.36      195.23     16.23 o
   1  13   3       28.64       73.28     13.86 o
   2  13   3      676.82      756.86     45.61 o
   3  13   3       24.82       25.80     26.81 o
   4  13   3        1.91        1.70     22.15 o
   5  13   3       46.88        0.00     22.01 o
  -5  14   3       24.07       22.47     23.08 o
  -4  14   3       15.51       12.55     22.15 o
  -3  14   3       33.59       62.36     19.96 o
  -2  14   3      256.87      223.90     19.22 o
  -1  14   3       44.74       65.77     14.55 o
   0  14   3        0.01        0.00     14.92 o
   1  14   3        6.31        6.91     14.90 o
   2  14   3      102.12      120.79     20.73 o
   3  14   3        3.34       18.66     21.73 o
   4  14   3        3.16       39.40     23.66 o
   5  14   3        7.09        0.00     32.01 o
  -4  15   3        1.98        0.00     24.63 o
  -3  15   3        0.14        0.00     31.52 o
  -2  15   3       27.14        8.98     18.02 o
  -1  15   3        8.67        9.81     18.02 o
   0  15   3        0.53        0.00     16.72 o
   1  15   3        7.56       32.67     20.42 o
   2  15   3       19.37       21.93     20.01 o
   3  15   3        7.86       42.91     40.19 o
   4  15   3        0.01        0.00     26.85 o
  -3  16   3        9.45       20.05     24.86 o
  -2  16   3       79.25      126.00     29.77 o
  -1  16   3        8.86        7.45     20.93 o
   0  16   3      277.51      352.56     30.45 o
   1  16   3       25.09       59.62     25.82 o
   2  16   3      133.51      128.00     40.45 o
  -9   0   4       56.74       84.10     45.21 o
  -8   0   4       12.79        0.00     30.49 o
  -7   0   4        0.06        2.65     19.97 o
  -6   0   4     1192.63     1155.30     50.46 o
  -5   0   4       12.23        0.00     11.56 o
  -4   0   4        3.71        4.81      5.07 o
  -3   0   4       90.87      136.54      7.89 o
  -2   0   4     1094.90     1297.24     29.71 o
  -1   0   4     3424.85     3214.70     41.43 o
   0   0   4    83662.75   102579.16   1617.01 o
   1   0   4    49950.43    56961.55    664.19 o
   2   0   4      438.99      361.05      9.61 o
   3   0   4       20.55       17.10      5.11 o
   4   0   4      942.77     1030.83     28.55 o
   5   0   4     3078.32     3237.40     78.85 o
   6   0   4        1.58       11.04     15.61 o
   7   0   4        2.80       23.03     20.19 o
   8   0   4       16.56        0.00     33.64 o
  -9   1   4      112.52      140.25     33.35 o
  -8   1   4        7.69       36.91     16.19 o
  -7   1   4        5.86        2.11     14.72 o
  -6   1   4       82.85       87.60      7.99 o
  -5   1   4      978.25      963.16     15.27 o
  -4   1   4     2277.28     2265.32     24.20 o
  -3   1   4     1648.63     1643.53     16.57 o
  -2   1   4     1172.02     1157.88     13.96 o
  -1   1   4      617.55      799.50      8.62 o
   0   1   4     7559.06    10450.59     94.36 o
   1   1   4     2441.12     1948.68     19.37 o
   2   1   4        3.77        8.06      2.83 o
   3   1   4       19.22       42.75      4.45 o
   4   1   4      529.26      548.02     17.48 o
   5   1   4       15.93       28.01      8.34 o
   6   1   4       19.06        4.91     10.25 o
   7   1   4        9.68        3.28     13.15 o
   8   1   4      193.57      197.79     22.58 o
  -9   2   4        8.58       71.27     28.96 o
  -8   2   4        5.10       16.63     17.60 o
  -7   2   4      192.77      172.48     13.22 o
  -6   2   4      321.46      289.87     11.99 o
  -5   2   4        8.23        0.72      6.11 o
  -4   2   4      462.95      505.63      9.12 o
  -3   2   4     1311.74     1457.59     15.50 o
  -2   2   4      916.14      941.97     10.40 o
  -1   2   4       44.33       92.98      3.04 o
   0   2   4      892.96      969.68     11.63 o
   1   2   4     2226.55     2242.13     21.82 o
   2   2   4      262.94      299.45      6.32 o
   3   2   4        5.46       15.39      3.97 o
   4   2   4      754.95      813.12     15.99 o
   5   2   4      204.74      193.66     10.71 o
   6   2   4      348.79      325.94     17.10 o
   7   2   4        0.54        0.00     21.94 o
   8   2   4       21.99       26.00     17.32 o
  -9   3   4        2.25       27.17     53.09 o
  -8   3   4      197.88      187.35     16.59 o
  -7   3   4      210.68      175.94     13.53 o
  -6   3   4      256.38      241.03     12.89 o
  -5   3   4       55.79       66.44      6.37 o
  -4   3   4      345.55      273.63      7.51 o
  -3   3   4      700.68      686.62     10.00 o
  -2   3   4      138.40      123.30      4.21 o
  -1   3   4     7072.02     7240.28     62.44 o
   0   3   4       99.19      185.87      4.48 o
   1   3   4      774.65      913.06     11.79 o
   2   3   4       41.63       46.68      3.48 o
   3   3   4      267.81      275.99      8.11 o
   4   3   4      114.59      116.52      7.58 o
   5   3   4        4.87        2.10      7.25 o
   6   3   4       72.50       94.28     10.57 o
   7   3   4      821.38      765.76     30.89 o
   8   3   4        7.30        0.00     19.68 o
  -9   4   4        0.02        0.00     45.21 o
  -8   4   4        7.69       21.70     16.54 o
  -7   4   4       64.01       32.18     11.31 o
  -6   4   4      386.12      411.82     15.74 o
  -5   4   4        4.60       16.39      5.82 o
  -4   4   4        0.08        8.92      4.52 o
  -3   4   4      115.59       71.37      4.47 o
  -2   4   4     2284.78     2672.95     27.42 o
  -1   4   4      245.76      208.91      5.25 o
   0   4   4      413.74      266.87      5.78 o
   1   4   4      475.90      428.59      7.31 o
   2   4   4      500.29      463.67     12.61 o
   3   4   4      154.91      135.30      6.42 o
   4   4   4       16.35       16.21      5.40 o
   5   4   4      110.91      123.56     13.09 o
   6   4   4       31.51       34.12     10.63 o
   7   4   4      119.25      127.91     14.92 o
   8   4   4        2.25        0.00     20.92 o
  -8   5   4       37.54       44.70     19.88 o
  -7   5   4      161.40      160.10     13.47 o
  -6   5   4        0.62        0.00      9.08 o
  -5   5   4      536.71      573.77     12.78 o
  -4   5   4        0.04        0.00      4.80 o
  -3   5   4       48.26       29.05      4.22 o
  -2   5   4       27.48       26.35      3.67 o
  -1   5   4      978.52      905.65     12.59 o
   0   5   4      226.30      246.93      7.10 o
   1   5   4       16.12        5.28      3.06 o
   2   5   4     1183.22     1452.84     20.39 o
   3   5   4      328.23      341.83      8.12 o
   4   5   4      402.43      433.86     12.75 o
   5   5   4      174.27      195.80     11.59 o
   6   5   4      493.04      476.22     21.85 o
   7   5   4       16.65        0.00     29.23 o
   8   5   4       40.12       59.16     32.15 o
  -8   6   4       84.64       64.05     19.80 o
  -7   6   4      225.94      264.90     16.20 o
  -6   6   4        0.69        9.23     12.28 o
  -5   6   4      426.22      398.35     13.89 o
  -4   6   4      155.01      130.32      7.60 o
  -3   6   4      436.36      411.52      9.61 o
  -2   6   4       51.18       48.69      4.78 o
  -1   6   4      297.88      276.87      7.23 o
   0   6   4      256.51      237.84      6.90 o
   1   6   4        2.79        3.57      4.20 o
   2   6   4        0.02        0.00      4.75 o
   3   6   4      553.26      553.71     20.64 o
   4   6   4      230.35      243.43     16.93 o
   5   6   4      417.66      422.03     21.17 o
   6   6   4      107.55      139.93     17.21 o
   7   6   4       66.59       65.08     20.99 o
   8   6   4        1.18        0.00     22.15 o
  -8   7   4      147.04      197.22     34.84 o
  -7   7   4      162.83      141.84     18.51 o
  -6   7   4       83.06      126.51     19.07 o
  -5   7   4       99.30      109.32      9.43 o
  -4   7   4     1474.94     1305.15     22.01 o
  -3   7   4     1047.75     1053.02     18.43 o
  -2   7   4       34.17       39.19      6.19 o
  -1   7   4      229.16      222.02      8.46 o
   0   7   4     2496.45     2464.72     30.16 o
   1   7   4      279.73      286.97     10.40 o
   2   7   4        2.14        6.98      4.23 o
   3   7   4     1726.56     1619.28     35.89 o
   4   7   4      507.03      479.67     21.01 o
   5   7   4      123.98      115.17     15.50 o
   6   7   4      168.13      104.03     17.54 o
   7   7   4       61.35       87.86     19.51 o
   8   7   4       16.08       23.02     26.98 o
  -8   8   4       20.54       29.59     33.49 o
  -7   8   4      208.49      195.49     21.93 o
  -6   8   4       25.45       43.62     11.55 o
  -5   8   4      261.24      271.34     13.51 o
  -4   8   4      600.33      571.40     15.57 o
  -3   8   4      751.54      714.52     15.91 o
  -2   8   4      180.87      183.75      9.61 o
  -1   8   4      401.83      363.88     11.95 o
   0   8   4      602.53      529.75     13.60 o
   1   8   4       15.94       15.28      7.20 o
   2   8   4      329.11      371.38      9.99 o
   3   8   4       62.47       77.06     12.11 o
   4   8   4      629.12      582.45     29.98 o
   5   8   4      177.10      180.53     21.24 o
   6   8   4      332.12      375.21     25.64 o
   7   8   4        0.09        0.00     20.11 o
  -7   9   4       19.78        0.00     20.91 o
  -6   9   4        7.54       12.95     16.09 o
  -5   9   4      255.34      270.34     16.08 o
  -4   9   4     1068.94     1005.30     20.54 o
  -3   9   4        0.10        0.00      7.59 o
  -2   9   4        7.22        6.78      7.21 o
  -1   9   4      440.83      417.33     14.97 o
   0   9   4      106.48       97.59     10.18 o
   1   9   4      189.78      201.92     10.29 o
   2   9   4        6.87       16.61      6.18 o
   3   9   4       85.25       80.31     13.28 o
   4   9   4      129.88      116.24     15.11 o
   5   9   4       16.31        4.13     15.62 o
   6   9   4       12.21        0.00     18.01 o
   7   9   4       29.29       54.57     38.18 o
  -7  10   4       20.35        0.00     21.01 o
  -6  10   4       61.37       57.01     19.06 o
  -5  10   4      449.95      415.15     21.09 o
  -4  10   4       88.21       92.04     11.72 o
  -3  10   4      479.03      396.55     14.62 o
  -2  10   4      250.90      261.66     15.05 o
  -1  10   4      336.71      321.35     16.08 o
   0  10   4       82.99       91.57     10.20 o
   1  10   4     1457.86     1380.60     24.09 o
   2  10   4      269.35      279.11     10.77 o
   3  10   4       13.39       14.97     12.47 o
   4  10   4        1.79        0.00     15.42 o
   5  10   4       31.81       18.40     17.31 o
   6  10   4       89.83      117.47     22.05 o
   7  10   4        6.18        0.00     27.44 o
  -7  11   4       39.05       57.48     25.35 o
  -6  11   4       15.24        3.51     20.71 o
  -5  11   4        8.44        0.50     28.61 o
  -4  11   4       55.51       73.17     12.66 o
  -3  11   4       58.01       54.96     10.82 o
  -2  11   4        0.02        5.35     10.17 o
  -1  11   4      945.43      979.71     24.78 o
   0  11   4       14.60       30.28     16.39 o
   1  11   4       78.72       69.46      9.45 o
   2  11   4      253.60      246.99     11.93 o
   3  11   4      336.20      301.27     20.85 o
   4  11   4      165.57      182.59     20.58 o
   5  11   4        4.63        0.00     29.52 o
   6  11   4        3.08       31.42     22.83 o
  -6  12   4        0.08       38.92     24.53 o
  -5  12   4      102.55      118.46     21.44 o
  -4  12   4        1.38        5.84     13.34 o
  -3  12   4       20.73       19.48     13.35 o
  -2  12   4       78.73      122.39     13.45 o
  -1  12   4       56.80       72.44     13.32 o
   0  12   4        1.68        0.00     11.24 o
   1  12   4      807.77      805.72     24.00 o
   2  12   4      222.07      187.51     16.95 o
   3  12   4      151.36      178.51     19.11 o
   4  12   4       52.88       60.06     19.16 o
   5  12   4        5.73       10.25     21.99 o
   6  12   4       48.90        0.00     34.33 o
  -5  13   4       17.63       83.53     23.11 o
  -4  13   4       25.91       31.08     20.43 o
  -3  13   4       60.16       51.20     15.07 o
  -2  13   4        0.08        0.00     13.33 o
  -1  13   4      123.66       98.85     21.85 o
   0  13   4        9.17       11.63     12.90 o
   1  13   4        2.92       19.98     13.21 o
   2  13   4      133.25      147.35     23.08 o
   3  13   4       13.22       22.01     19.17 o
   4  13   4       30.34       52.54     32.70 o
   5  13   4       47.49       43.42     28.92 o
  -5  14   4       36.54       95.15     26.89 o
  -4  14   4       29.68       61.36     23.13 o
  -3  14   4       12.11       45.23     20.39 o
  -2  14   4      258.13      302.79     20.40 o
  -1  14   4        1.81        0.00     15.63 o
   0  14   4        7.29        7.52     15.22 o
   1  14   4       69.35       36.68     15.02 o
   2  14   4       59.11       78.21     19.92 o
   3  14   4        0.25        0.00     20.71 o
   4  14   4      242.15      203.84     27.30 o
  -4  15   4        6.07       11.39     23.78 o
  -3  15   4      206.15      226.55     26.65 o
  -2  15   4       10.08       21.87     20.18 o
  -1  15   4       63.18       91.60     18.13 o
   0  15   4        0.54        0.00     17.20 o
   1  15   4      364.08      414.60     29.33 o
   2  15   4       46.09       50.73     41.20 o
   3  15   4        0.15        0.00     25.48 o
  -2  16   4       36.15       50.36     24.62 o
  -1  16   4       27.45       23.31     22.41 o
   0  16   4       10.40       26.03     22.66 o
   1  16   4       12.70       36.48     23.62 o
   2  16   4        6.92        0.00     27.37 o
  -9   1   5        0.02        2.95     27.47 o
  -8   1   5        0.21        6.52     12.37 o
  -7   1   5       51.76       64.39     13.56 o
  -6   1   5       28.73       42.66      6.87 o
  -5   1   5        7.62        7.32      7.76 o
  -4   1   5     1000.10      919.94     12.29 o
  -3   1   5      136.01      173.39     10.98 o
  -2   1   5       17.31        9.48      2.27 o
  -1   1   5      114.20       57.90      2.66 o
   0   1   5    11778.29    13238.85    111.41 o
   1   1   5     1896.71     2332.26     23.04 o
   2   1   5      165.33      176.65      5.57 o
   3   1   5      280.53      364.95      9.63 o
   4   1   5     1749.41     1796.85     27.38 o
   5   1   5       97.85      105.45     11.02 o
   6   1   5       56.00       30.37     11.94 o
   7   1   5      246.43      273.78     19.38 o
   8   1   5        0.05        0.63     20.79 o
  -9   2   5        7.71        5.01     28.74 o
  -8   2   5      151.33      168.58     18.23 o
  -7   2   5      222.26      239.41     14.81 o
  -6   2   5      203.30      202.10      9.23 o
  -5   2   5       11.52        4.87      5.08 o
  -4   2   5     1735.70     1988.88     23.07 o
  -3   2   5     3370.92     3198.19     31.34 o
  -2   2   5       12.01        1.49      2.09 o
  -1   2   5      101.22       76.27      3.23 o
   0   2   5      618.54      657.17      8.81 o
   1   2   5     1443.12     1300.76     14.70 o
   2   2   5       73.58       59.39      4.15 o
   3   2   5     1086.32     1046.57     17.85 o
   4   2   5     1324.59     1235.63     21.10 o
   5   2   5       35.93       36.17      8.32 o
   6   2   5      201.89      220.86     16.25 o
   7   2   5        3.11       24.54     18.44 o
   8   2   5       20.95       38.66     21.30 o
  -9   3   5        6.87        0.00     37.85 o
  -8   3   5       55.24       81.91     25.75 o
  -7   3   5       11.64       18.85     10.47 o
  -6   3   5       96.24      109.88      8.49 o
  -5   3   5      234.71      215.99     12.68 o
  -4   3   5      823.33      653.55     16.15 o
  -3   3   5      277.16      250.93      7.38 o
  -2   3   5        2.46        0.00      2.59 o
  -1   3   5       14.86        0.25      2.46 o
   0   3   5     2808.38     2858.75     27.30 o
   1   3   5      777.21      838.37     11.04 o
   2   3   5        3.50       10.39      3.46 o
   3   3   5      470.21      527.21     11.76 o
   4   3   5      363.32      364.50     11.46 o
   5   3   5      388.25      341.64     14.72 o
   6   3   5     1190.74     1225.23     24.44 o
   7   3   5      257.73      286.98     19.25 o
   8   3   5       98.27       50.69     22.41 o
  -8   4   5      354.90      388.11     30.28 o
  -7   4   5      185.36      204.73     13.94 o
  -6   4   5      505.20      443.79     14.02 o
  -5   4   5      168.67      203.30      9.15 o
  -4   4   5      311.65      353.97      9.80 o
  -3   4   5     1180.11     1089.47     15.23 o
  -2   4   5     1951.12     1895.63     20.92 o
  -1   4   5      996.56     1057.34     12.83 o
   0   4   5      158.52      132.21      4.97 o
   1   4   5     1409.01     1562.90     17.45 o
   2   4   5     1584.39     1617.55     22.77 o
   3   4   5      593.58      592.72     12.58 o
   4   4   5      341.23      342.60     10.97 o
   5   4   5       19.49       24.75      7.35 o
   6   4   5      202.31      224.28     15.90 o
   7   4   5       89.86      135.35     29.18 o
   8   4   5       64.60       71.87     23.94 o
  -8   5   5       92.69      126.12     25.76 o
  -7   5   5        9.79        0.00     11.99 o
  -6   5   5      465.50      460.76     19.73 o
  -5   5   5     1734.64     1752.59     24.37 o
  -4   5   5        6.19        6.72      5.22 o
  -3   5   5     1662.05     1592.28     19.37 o
  -2   5   5        0.20        0.70      3.94 o
  -1   5   5     5265.84     5712.17     51.64 o
   0   5   5     1107.67      999.50     12.90 o
   1   5   5     1140.82     1034.43     16.44 o
   2   5   5      454.31      485.25     10.72 o
   3   5   5     1891.90     1934.69     26.71 o
   4   5   5       79.64       98.68      6.88 o
   5   5   5     1069.30     1034.75     19.94 o
   6   5   5      156.38      154.22     17.60 o
   7   5   5       20.28       45.91     19.03 o
   8   5   5       16.49       17.90     27.50 o
  -8   6   5        6.27       26.28     43.10 o
  -7   6   5        0.01        1.00     12.56 o
  -6   6   5       10.89        1.94     10.18 o
  -5   6   5     1207.82     1168.35     24.00 o
  -4   6   5       20.42       12.40      5.89 o
  -3   6   5       60.04       50.28      5.30 o
  -2   6   5      928.10      807.02     12.96 o
  -1   6   5       65.71       59.08      5.88 o
   0   6   5     1461.91     1684.83     22.23 o
   1   6   5      486.85      479.96     11.13 o
   2   6   5      632.72      509.70     11.26 o
   3   6   5     2086.24     2013.98     27.90 o
   4   6   5       14.96       26.80     11.59 o
   5   6   5     1040.43     1033.58     32.26 o
   6   6   5       20.36       42.60     16.27 o
   7   6   5       42.05       63.81     19.66 o
   8   6   5        0.09        3.31     23.48 o
  -8   7   5        1.87        0.00     44.15 o
  -7   7   5       85.19       59.70     14.11 o
  -6   7   5      236.69      236.34     15.15 o
  -5   7   5      594.12      536.98     17.96 o
  -4   7   5        1.69        6.29      7.87 o
  -3   7   5      692.58      614.24     14.77 o
  -2   7   5        1.68        2.02      6.07 o
  -1   7   5     1864.95     2067.74     47.19 o
   0   7   5       74.68       73.21      7.11 o
   1   7   5      258.02      267.90     10.85 o
   2   7   5        2.80        7.56      5.20 o
   3   7   5        0.14        0.00      9.69 o
   4   7   5       33.31       30.33     12.56 o
   5   7   5      116.21      182.33     16.39 o
   6   7   5      213.99      199.49     20.49 o
   7   7   5        3.17       29.32     21.95 o
  -8   8   5       29.71        9.46     41.00 o
  -7   8   5       28.02        2.94     18.55 o
  -6   8   5      461.56      443.47     19.87 o
  -5   8   5        0.04        0.00      9.38 o
  -4   8   5        7.06        6.26      7.77 o
  -3   8   5        3.57        0.00      7.11 o
  -2   8   5       54.97       37.78     10.47 o
  -1   8   5       53.75       66.42      8.13 o
   0   8   5      195.78      216.08     10.44 o
   1   8   5      603.70      640.68     19.48 o
   2   8   5      164.14      162.87      8.84 o
   3   8   5      165.97      155.69     13.79 o
   4   8   5       19.82       40.69     12.04 o
   5   8   5      153.06      127.54     18.72 o
   6   8   5       11.22       24.51     18.83 o
   7   8   5        7.67       26.35     22.53 o
  -7   9   5       37.43       34.92     20.97 o
  -6   9   5      177.50      174.60     15.61 o
  -5   9   5     1467.87     1356.08     41.10 o
  -4   9   5      129.44      100.49      9.57 o
  -3   9   5      232.98      243.29     14.05 o
  -2   9   5      902.63      901.36     21.75 o
  -1   9   5     1296.55     1218.38     25.35 o
   0   9   5      105.70      123.41      8.94 o
   1   9   5     3068.65     2859.03     39.12 o
   2   9   5      285.37      295.35     12.61 o
   3   9   5      354.36      301.98     19.35 o
   4   9   5      601.28      607.94     26.55 o
   5   9   5       15.97       24.46     15.74 o
   6   9   5        7.57       27.98     20.99 o
   7   9   5        2.70       18.02     39.61 o
  -7  10   5       31.35       12.11     21.35 o
  -6  10   5       32.73       70.36     19.42 o
  -5  10   5       29.08       14.07     15.17 o
  -4  10   5        1.85        0.00     10.79 o
  -3  10   5      232.12      237.98     14.71 o
  -2  10   5     1675.25     1692.10     32.52 o
  -1  10   5      105.86       96.64     11.09 o
   0  10   5        2.19       20.95     10.62 o
   1  10   5      336.23      278.78     12.65 o
   2  10   5      622.68      578.51     14.73 o
   3  10   5        0.31        5.42     12.68 o
   4  10   5        5.80       23.51     15.42 o
   5  10   5      136.72      130.15     19.91 o
   6  10   5       13.20        0.00     44.59 o
  -6  11   5       83.20       72.68     21.13 o
  -5  11   5        6.05       27.40     27.77 o
  -4  11   5       35.99       51.36     13.02 o
  -3  11   5      130.38      121.98     15.78 o
  -2  11   5        5.50       12.64     11.99 o
  -1  11   5       20.28       24.84     11.11 o
   0  11   5      186.52      230.88     14.66 o
   1  11   5      971.28      975.27     21.75 o
   2  11   5      952.46      860.15     21.98 o
   3  11   5       20.59       18.14     16.30 o
   4  11   5      138.04      163.21     20.39 o
   5  11   5       23.80        0.00     20.15 o
   6  11   5       82.29       91.35     24.70 o
  -6  12   5        0.24        8.29     23.62 o
  -5  12   5       68.85       54.19     22.91 o
  -4  12   5      116.35      101.24     15.90 o
  -3  12   5       97.63      119.31     15.20 o
  -2  12   5      570.41      563.76     27.31 o
  -1  12   5       25.18       33.71     13.02 o
   0  12   5       98.22      109.66     12.94 o
   1  12   5        0.52        0.00     11.59 o
   2  12   5        0.28        1.51     20.46 o
   3  12   5       51.03       67.20     18.85 o
   4  12   5       13.28        8.12     18.66 o
   5  12   5        0.08        0.00     22.91 o
  -5  13   5        5.89        0.00     22.35 o
  -4  13   5      113.59      136.14     23.78 o
  -3  13   5       16.53       32.34     15.20 o
  -2  13   5        8.46        0.00     13.13 o
  -1  13   5       56.77       55.82     17.78 o
   0  13   5      432.88      429.74     23.52 o
   1  13   5        5.54       29.67     13.69 o
   2  13   5       20.97       34.45     19.10 o
   3  13   5        7.00        0.00     17.21 o
   4  13   5      127.86      115.64     26.51 o
   5  13   5      118.45       90.95     27.30 o
  -4  14   5        6.14        1.53     22.79 o
  -3  14   5       73.52       86.46     18.84 o
  -2  14   5      114.16       98.10     16.96 o
  -1  14   5       11.65        1.73     15.97 o
   0  14   5       41.70       57.95     16.95 o
   1  14   5        0.02       12.54     29.72 o
   2  14   5       23.15       63.16     19.79 o
   3  14   5       10.99        0.00     21.09 o
   4  14   5       36.14       15.85     24.11 o
  -3  15   5        8.65        0.00     23.87 o
  -2  15   5       17.73       24.55     19.31 o
  -1  15   5        3.53        0.00     16.98 o
   0  15   5      242.04      256.90     22.76 o
   1  15   5       51.07      114.47     23.79 o
   2  15   5        9.12       10.64     22.25 o
   3  15   5       34.45       16.01     42.43 o
  -2  16   5       15.34        3.95     24.65 o
  -1  16   5        4.52       28.32     20.18 o
   0  16   5       19.80       36.56     26.61 o
   1  16   5        0.32       23.19     25.68 o
  -9   0   6      249.84      346.93     52.56 o
  -8   0   6        8.13       62.03     32.59 o
  -7   0   6      264.42      262.17     34.17 o
  -6   0   6      147.41      127.68      9.84 o
  -5   0   6      475.11      536.37     12.87 o
  -4   0   6      808.28      828.42     37.85 o
  -3   0   6       15.98       14.72     10.51 o
  -2   0   6      118.80       69.95      9.09 o
  -1   0   6     1979.21     1879.46     26.35 o
   0   0   6     8552.79     9176.83    111.52 o
   1   0   6      298.47      201.20      7.96 o
   2   0   6       75.75       28.00      5.60 o
   3   0   6       18.63       10.23      7.06 o
   4   0   6      152.04      125.56     13.74 o
   5   0   6        9.31       11.27     13.32 o
   6   0   6     1234.51     1113.56     40.12 o
   7   0   6       21.11       26.35     23.01 o
   8   0   6       12.67        0.00     28.74 o
  -9   1   6        3.60       32.78     32.31 o
  -8   1   6      139.35      150.80     26.81 o
  -7   1   6      139.73      147.76     11.70 o
  -6   1   6      772.56      736.74     21.86 o
  -5   1   6        1.93        8.59      6.12 o
  -4   1   6       30.76       43.88     10.76 o
  -3   1   6     1635.05     1722.68     40.87 o
  -2   1   6      958.44      844.04      9.36 o
  -1   1   6       30.35       49.44      2.98 o
   0   1   6     3679.95     3703.33     34.36 o
   1   1   6     1817.43     1945.57     20.53 o
   2   1   6      146.92      130.90      5.58 o
   3   1   6     1876.50     1836.09     27.00 o
   4   1   6      735.79      727.51     23.23 o
   5   1   6      521.06      532.60     18.98 o
   6   1   6        6.83        7.28     11.21 o
   7   1   6        0.26        0.00     15.14 o
   8   1   6       12.81        0.00     24.12 o
  -9   2   6       29.47       55.85     47.31 o
  -8   2   6        0.23       10.11     35.74 o
  -7   2   6        0.29        1.25     11.38 o
  -6   2   6      116.58      128.49      7.53 o
  -5   2   6       62.70       71.44      5.46 o
  -4   2   6      308.20      294.29      6.58 o
  -3   2   6     1373.99     1356.06     15.62 o
  -2   2   6        6.13        0.00      2.31 o
  -1   2   6     1401.73     1297.32     14.25 o
   0   2   6     1013.44      900.35     11.45 o
   1   2   6      360.82      293.74      6.79 o
   2   2   6      111.21      180.84      6.76 o
   3   2   6       43.52       28.07      5.57 o
   4   2   6      225.26      250.54     11.08 o
   5   2   6      116.03      135.58     12.00 o
   6   2   6      121.69      127.46     18.06 o
   7   2   6        0.17       14.34     19.14 o
   8   2   6      144.49      120.56     22.52 o
  -8   3   6       32.16       23.03     68.33 o
  -7   3   6        0.85        0.00     10.88 o
  -6   3   6      127.26      128.79      8.55 o
  -5   3   6       22.50       16.24      6.75 o
  -4   3   6      297.89      292.08      7.92 o
  -3   3   6      247.87      241.24      7.26 o
  -2   3   6        8.01        0.00      2.92 o
  -1   3   6      332.11      360.32      6.76 o
   0   3   6      997.52     1060.18     13.08 o
   1   3   6     1085.31      969.13     13.69 o
   2   3   6      210.73      182.05      7.70 o
   3   3   6      175.76      145.24      8.07 o
   4   3   6      381.57      379.81     12.37 o
   5   3   6       16.90       30.00      8.84 o
   6   3   6        1.40        0.00     12.16 o
   7   3   6       26.93       19.73     14.42 o
   8   3   6       11.83        0.00     21.14 o
  -8   4   6        7.87       30.47     25.76 o
  -7   4   6       33.31       42.36     12.09 o
  -6   4   6      296.69      336.15     14.10 o
  -5   4   6       93.33      108.94     10.11 o
  -4   4   6        6.98        9.19      5.32 o
  -3   4   6       78.97      109.89      5.47 o
  -2   4   6      779.67      765.71     11.33 o
  -1   4   6      468.30      462.04      8.59 o
   0   4   6      169.04      138.92      5.76 o
   1   4   6        3.81        4.38      3.79 o
   2   4   6     1347.42     1309.99     20.23 o
   3   4   6     1025.00      895.47     17.58 o
   4   4   6        0.02        4.95      6.91 o
   5   4   6       91.36       85.47      9.15 o
   6   4   6      733.49      768.52     25.54 o
   7   4   6       46.30       40.95     18.78 o
   8   4   6       87.30       69.91     24.16 o
  -8   5   6        0.42        0.00     28.91 o
  -7   5   6        0.04        0.71     12.41 o
  -6   5   6      482.60      396.84     19.61 o
  -5   5   6       35.40       73.19      7.76 o
  -4   5   6      154.38      156.10      7.51 o
  -3   5   6       81.79       54.50      5.36 o
  -2   5   6      325.98      322.73     13.55 o
  -1   5   6      248.14      234.26      8.14 o
   0   5   6        5.16       10.98      3.96 o
   1   5   6      123.20      107.10      6.54 o
   2   5   6      397.03      453.32     11.33 o
   3   5   6      324.69      264.75      9.87 o
   4   5   6       35.00       29.06      6.85 o
   5   5   6       58.84       61.09      9.06 o
   6   5   6        1.65        0.00     12.37 o
   7   5   6       16.19        8.64     19.10 o
   8   5   6        0.26        0.00     26.04 o
  -8   6   6       15.57        0.00     43.10 o
  -7   6   6       18.31       12.77     13.33 o
  -6   6   6       57.99       76.33     11.49 o
  -5   6   6      625.69      617.82     18.60 o
  -4   6   6      248.67      262.87     10.72 o
  -3   6   6       17.10       19.00      5.61 o
  -2   6   6        7.20       14.86      5.45 o
  -1   6   6      272.22      287.49      9.27 o
   0   6   6      473.89      511.65     12.44 o
   1   6   6     2837.43     2689.90     35.45 o
   2   6   6       55.38       66.92      6.38 o
   3   6   6        0.15        7.45      5.63 o
   4   6   6      103.78      106.98      7.93 o
   5   6   6      163.36      170.98     12.05 o
   6   6   6       16.29       26.44     16.97 o
   7   6   6      112.68      144.48     53.38 o
  -8   7   6        1.74       14.72     48.36 o
  -7   7   6      496.10      432.43     22.84 o
  -6   7   6        9.70        0.00     12.38 o
  -5   7   6      131.20      111.66     11.80 o
  -4   7   6      392.15      365.47     15.20 o
  -3   7   6      134.35      110.80      9.71 o
  -2   7   6      206.89      216.99     11.51 o
  -1   7   6     2722.84     2886.18     42.97 o
   0   7   6     2728.98     2962.47     39.18 o
   1   7   6       11.99       12.74      7.61 o
   2   7   6      772.35      830.70     16.32 o
   3   7   6      106.56       78.37      6.64 o
   4   7   6     1237.49     1142.70     32.34 o
   5   7   6      111.62       93.06     16.09 o
   6   7   6      560.57      561.87     34.56 o
   7   7   6       17.65       40.76     20.48 o
  -7   8   6       10.72        0.00     18.55 o
  -6   8   6      297.35      297.03     18.25 o
  -5   8   6      340.59      298.49     16.12 o
  -4   8   6     1641.48     1613.91     30.72 o
  -3   8   6      208.58      228.70     13.05 o
  -2   8   6      207.09      191.36     11.67 o
  -1   8   6      140.46      103.80      9.67 o
   0   8   6     1189.36     1149.43     20.93 o
   1   8   6      400.12      382.62     12.59 o
   2   8   6       16.49       22.85      7.02 o
   3   8   6     1377.70     1352.54     21.73 o
   4   8   6       23.49       19.63     23.62 o
   5   8   6        1.27        0.00     25.37 o
   6   8   6      169.87      193.33     23.96 o
   7   8   6      131.92      141.17     24.86 o
  -7   9   6        0.02       10.96     29.63 o
  -6   9   6       86.07       70.81     14.80 o
  -5   9   6        0.08        0.00     12.04 o
  -4   9   6      447.28      413.12     26.26 o
  -3   9   6      223.86      204.27     13.63 o
  -2   9   6      133.74      148.27     14.57 o
  -1   9   6        3.72       23.86      9.10 o
   0   9   6       60.24       60.85     12.59 o
   1   9   6       31.31       46.04      7.97 o
   2   9   6       21.15       20.87      7.53 o
   3   9   6       30.03       36.52     13.28 o
   4   9   6       18.32       18.36     13.91 o
   5   9   6       45.23       67.20     20.34 o
   6   9   6       23.96        0.00     20.83 o
   7   9   6        2.89        0.00     25.40 o
  -7  10   6       13.81        0.00     27.93 o
  -6  10   6      126.11      140.65     20.52 o
  -5  10   6      106.69      110.84     17.75 o
  -4  10   6       96.80       95.79     12.87 o
  -3  10   6        1.19        0.00     11.53 o
  -2  10   6      943.13      981.20     24.77 o
  -1  10   6        2.95        9.75     10.22 o
   0  10   6       92.16      105.38     11.29 o
   1  10   6       22.28       32.86      9.14 o
   2  10   6      319.87      311.92     13.47 o
   3  10   6      143.38      130.34     15.95 o
   4  10   6       39.91        0.00     17.19 o
   5  10   6        4.41        0.00     18.70 o
   6  10   6       25.17        3.59     21.19 o
  -6  11   6        7.21        9.38     22.13 o
  -5  11   6        0.74        0.00     14.51 o
  -4  11   6       27.98       40.03     13.45 o
  -3  11   6     1068.96      993.51     27.31 o
  -2  11   6      183.87      166.81     14.45 o
  -1  11   6      310.08      362.28     30.08 o
   0  11   6      690.71      746.36     23.67 o
   1  11   6      443.62      418.42     16.98 o
   2  11   6       97.75      130.86     21.24 o
   3  11   6      167.30      171.96     19.45 o
   4  11   6      195.18      248.78     24.25 o
   5  11   6       34.57       52.62     19.35 o
   6  11   6        1.35        0.00     25.11 o
  -6  12   6        3.09        0.00     25.36 o
  -5  12   6        0.25        0.00     21.28 o
  -4  12   6       37.89       45.69     15.46 o
  -3  12   6       88.14      105.84     15.67 o
  -2  12   6      146.41      130.17     15.31 o
  -1  12   6      530.06      519.06     25.34 o
   0  12   6       25.37       24.48     12.14 o
   1  12   6      346.61      271.24     17.06 o
   2  12   6      810.69      740.19     32.04 o
   3  12   6      345.31      328.15     24.95 o
   4  12   6       44.16       32.67     18.98 o
   5  12   6       44.24       46.31     24.48 o
  -5  13   6        4.45       16.97     22.77 o
  -4  13   6       25.26       23.53     25.87 o
  -3  13   6       25.96        8.34     15.90 o
  -2  13   6      504.52      491.51     29.59 o
  -1  13   6      406.60      424.16     22.48 o
   0  13   6       35.55       42.68     14.52 o
   1  13   6        0.28        0.00     13.77 o
   2  13   6      130.09      151.27     25.00 o
   3  13   6       35.75       10.01     20.94 o
   4  13   6        3.40       17.59     20.52 o
  -4  14   6      126.60       78.49     35.02 o
  -3  14   6       21.59       22.43     18.01 o
  -2  14   6      161.85      194.09     20.31 o
  -1  14   6      209.46      226.61     27.92 o
   0  14   6       68.97       45.58     20.49 o
   1  14   6       10.04       18.39     21.19 o
   2  14   6      100.20      136.46     23.91 o
   3  14   6        3.69       16.91     23.27 o
   4  14   6       51.83      100.33     27.88 o
  -3  15   6        7.15       13.72     38.92 o
  -2  15   6        4.90        0.00     24.13 o
  -1  15   6      194.06      222.91     22.84 o
   0  15   6      114.95      109.15     20.64 o
   1  15   6      294.54      298.00     36.56 o
   2  15   6        2.19       30.95     24.12 o
   3  15   6       58.19       43.00     52.06 o
  -1  16   6        4.76       19.85     24.89 o
   0  16   6        0.63        8.15     25.72 o
  -8   1   7       20.88       27.19     24.89 o
  -7   1   7       34.47       33.14     21.18 o
  -6   1   7      432.44      386.46      8.55 o
  -5   1   7       11.95        0.87     12.87 o
  -4   1   7      144.24      169.22     15.97 o
  -3   1   7      440.32      384.04     20.50 o
  -2   1   7        6.31       15.27      2.74 o
  -1   1   7       21.25       19.42      3.13 o
   0   1   7     6538.07     7259.37     64.08 o
   1   1   7      758.90      905.31     13.48 o
   2   1   7      595.03      639.04     13.70 o
   3   1   7      663.13      731.66     25.97 o
   4   1   7      483.97      444.59     16.41 o
   5   1   7      266.66      314.93     22.63 o
   6   1   7       37.21       23.37     13.81 o
   7   1   7      147.13      135.94     18.69 o
   8   1   7        2.66        0.00     26.10 o
  -8   2   7        6.91       13.56     49.41 o
  -7   2   7       80.69      155.39     49.94 o
  -6   2   7      916.50      821.95     27.18 o
  -5   2   7       29.08       30.02      5.09 o
  -4   2   7      465.95      526.96     26.28 o
  -3   2   7      115.03       90.84      6.87 o
  -2   2   7     1394.69     1397.82     21.86 o
  -1   2   7       40.20       19.86      3.35 o
   0   2   7     3282.51     3133.43     32.44 o
   1   2   7      513.07      497.80      9.62 o
   2   2   7      263.71      218.58      8.90 o
   3   2   7      873.92      978.06     18.25 o
   4   2   7      556.93      417.93     13.39 o
   5   2   7       33.27       50.38     11.20 o
   6   2   7      167.02      184.92     16.76 o
   7   2   7      110.08      157.88     31.67 o
   8   2   7       16.82        0.31     24.50 o
  -8   3   7       50.00       56.81     26.76 o
  -7   3   7      456.66      469.93     56.24 o
  -6   3   7      146.61      137.30      7.91 o
  -5   3   7        0.57        0.00      5.58 o
  -4   3   7     1055.26     1016.97     13.85 o
  -3   3   7     3857.37     4057.05     42.28 o
  -2   3   7        9.48        4.91      3.56 o
  -1   3   7        2.30        0.00      3.59 o
   0   3   7      322.43      220.04      7.00 o
   1   3   7     2360.48     2197.13     27.31 o
   2   3   7       76.57       66.44      6.26 o
   3   3   7      117.83      134.19      8.16 o
   4   3   7      358.96      358.45     14.40 o
   5   3   7       38.48       27.31     11.54 o
   6   3   7        0.27        1.19     12.51 o
   7   3   7      140.73      139.09     18.57 o
   8   3   7      193.43      234.90     28.47 o
  -8   4   7        3.44       30.08     25.25 o
  -7   4   7        2.90        0.00     20.46 o
  -6   4   7      115.92      130.97     11.14 o
  -5   4   7      190.02      170.28      7.93 o
  -4   4   7       65.53       67.38      5.39 o
  -3   4   7       63.09       33.51      5.54 o
  -2   4   7      394.33      405.85      9.27 o
  -1   4   7      688.83      577.05     10.96 o
   0   4   7      872.39     1021.97     14.72 o
   1   4   7        2.08        2.83      4.98 o
   2   4   7      706.18      661.76     16.35 o
   3   4   7       86.41       95.97      7.71 o
   4   4   7      118.94      115.23      9.15 o
   5   4   7       47.23       62.50     10.21 o
   6   4   7       76.71       76.29     14.87 o
   7   4   7       93.90       94.82     21.00 o
   8   4   7        0.29        0.00     23.71 o
  -8   5   7      217.15      154.10     28.80 o
  -7   5   7        2.26        0.00     20.94 o
  -6   5   7       13.41       11.50     10.53 o
  -5   5   7      266.22      209.45      9.49 o
  -4   5   7       80.97       77.88      6.64 o
  -3   5   7      283.70      279.19      9.01 o
  -2   5   7       46.17       76.23      5.76 o
  -1   5   7      182.48      187.78      8.31 o
   0   5   7       11.11       24.98      4.70 o
   1   5   7       37.06       40.79      6.22 o
   2   5   7     1535.19     1460.81     23.07 o
   3   5   7      334.54      284.98     10.78 o
   4   5   7      399.11      388.73     13.25 o
   5   5   7       10.27       10.68     10.59 o
   6   5   7       17.72       30.31     17.06 o
   7   5   7       46.47       35.56     20.31 o
  -8   6   7       76.85       65.68     26.64 o
  -7   6   7      104.07      123.98     22.47 o
  -6   6   7      325.05      399.89     18.07 o
  -5   6   7     1428.65     1340.22     23.75 o
  -4   6   7      116.38       98.12      7.90 o
  -3   6   7       99.81       97.44      7.21 o
  -2   6   7        5.32       12.72      5.99 o
  -1   6   7     3070.11     3033.98     35.89 o
   0   6   7      135.31      116.52      7.95 o
   1   6   7      454.41      458.77     13.17 o
   2   6   7     2900.28     2866.28     38.40 o
   3   6   7        0.54        0.00      7.75 o
   4   6   7        1.90        9.52      7.29 o
   5   6   7      189.30      213.74     14.25 o
   6   6   7      277.32      237.08     24.40 o
   7   6   7       48.59       58.47     23.42 o
  -8   7   7        2.98       33.64     48.36 o
  -7   7   7        6.30       18.52     50.46 o
  -6   7   7        0.01        0.00     12.90 o
  -5   7   7        8.71        3.17     10.60 o
  -4   7   7       24.67       25.89      9.23 o
  -3   7   7      338.09      344.92     15.36 o
  -2   7   7       41.89       35.23      8.11 o
  -1   7   7       92.35       93.45      9.86 o
   0   7   7       46.77       73.53      8.53 o
   1   7   7      549.93      463.42     15.58 o
   2   7   7       86.75       63.19      7.45 o
   3   7   7        2.67       12.33      7.20 o
   4   7   7       42.24       51.38      7.73 o
   5   7   7       97.95      100.95     18.26 o
   6   7   7       31.93       42.37     20.65 o
   7   7   7       75.60       67.62     24.61 o
  -7   8   7       19.93       34.69     44.15 o
  -6   8   7       51.55       65.63     14.11 o
  -5   8   7      337.63      325.31     17.61 o
  -4   8   7        4.68        8.22      9.78 o
  -3   8   7       81.54       70.78     10.22 o
  -2   8   7       47.98       33.25      9.10 o
  -1   8   7     1078.64     1062.99     22.84 o
   0   8   7        0.00        7.79      7.48 o
   1   8   7       46.82       49.31     10.29 o
   2   8   7       41.59       41.11      7.82 o
   3   8   7      237.67      231.28     11.48 o
   4   8   7       77.26       53.91     14.34 o
   5   8   7      939.77      994.35     37.32 o
   6   8   7      146.17      157.61     22.93 o
   7   8   7       79.95       52.79     26.07 o
  -7   9   7       40.87       68.33     46.26 o
  -6   9   7       12.74       44.61     14.74 o
  -5   9   7      299.67      251.29     16.36 o
  -4   9   7      660.92      639.28     21.73 o
  -3   9   7       18.96        1.37     10.38 o
  -2   9   7      594.05      602.38     19.44 o
  -1   9   7      127.98      148.46     12.14 o
   0   9   7      579.50      618.54     18.88 o
   1   9   7       70.36       84.38     10.44 o
   2   9   7      504.43      539.64     15.76 o
   3   9   7      144.29      148.17     11.76 o
   4   9   7        4.37        3.50     13.91 o
   5   9   7      286.85      271.43     24.99 o
   6   9   7       12.37        0.00     22.50 o
  -6  10   7      107.05      147.49     21.91 o
  -5  10   7      188.79      235.78     17.73 o
  -4  10   7       59.28       61.98     13.03 o
  -3  10   7        5.34        0.00     11.40 o
  -2  10   7       18.43        5.51     10.62 o
  -1  10   7     1152.13     1191.16     27.58 o
   0  10   7      326.30      312.14     16.61 o
   1  10   7       32.02       30.45      9.25 o
   2  10   7      140.94      139.03     12.67 o
   3  10   7      118.02      151.82     25.62 o
   4  10   7      152.15      133.48     33.20 o
   5  10   7      187.30      200.21     29.10 o
   6  10   7      199.93      208.51     25.17 o
  -6  11   7        0.13        0.00     21.99 o
  -5  11   7        9.52       18.55     21.35 o
  -4  11   7      182.58      198.77     16.76 o
  -3  11   7       81.61      100.97     18.21 o
  -2  11   7      137.59      148.26     14.75 o
  -1  11   7      177.51      176.81     15.08 o
   0  11   7      336.77      346.32     18.40 o
   1  11   7      447.93      416.93     18.56 o
   2  11   7       31.02       29.69     12.38 o
   3  11   7       91.31       72.52     22.80 o
   4  11   7       85.65      126.02     21.51 o
   5  11   7       26.30       66.47     23.98 o
  -5  12   7       20.32        0.00     21.17 o
  -4  12   7      119.59      149.22     17.48 o
  -3  12   7        7.28        0.00     14.58 o
  -2  12   7       21.43        4.53     14.01 o
  -1  12   7        6.00        7.74     11.74 o
   0  12   7      836.36      904.52     27.76 o
   1  12   7        5.73       23.29     13.12 o
   2  12   7      223.93      192.30     21.49 o
   3  12   7       58.41       77.09     25.19 o
   4  12   7      178.19      185.69     26.12 o
   5  12   7       64.98       62.74     26.93 o
  -5  13   7       17.60        0.00     24.04 o
  -4  13   7       11.16       45.26     21.12 o
  -3  13   7      260.54      329.69     23.25 o
  -2  13   7        0.61        1.65     19.73 o
  -1  13   7       33.56       43.28     16.24 o
   0  13   7       35.16       24.28     14.43 o
   1  13   7        7.88        7.41     14.15 o
   2  13   7      175.48      205.98     23.11 o
   3  13   7        4.13        0.64     27.35 o
   4  13   7      134.01      143.42     27.61 o
  -4  14   7       10.18       32.04     24.84 o
  -3  14   7       30.58       13.58     19.21 o
  -2  14   7       63.72       23.26     22.31 o
  -1  14   7       35.62       57.38     18.42 o
   0  14   7       28.93       51.81     17.49 o
   1  14   7       56.29       32.93     32.79 o
   2  14   7        3.20        0.00     22.92 o
   3  14   7       20.78        8.43     34.93 o
  -3  15   7        1.22       34.45     26.16 o
  -2  15   7        9.02       22.94     20.36 o
  -1  15   7        3.26       46.36     21.19 o
   0  15   7        5.07        5.90     22.56 o
   1  15   7        1.84       49.11     25.70 o
   2  15   7        0.38       16.52     23.61 o
  -8   0   8       56.41       43.10     35.74 o
  -7   0   8       59.06       37.85     30.49 o
  -6   0   8       89.09       98.82     26.28 o
  -5   0   8      695.36      654.96     38.90 o
  -4   0   8     2372.21     2249.77     75.69 o
  -3   0   8       41.21       39.95     13.67 o
  -2   0   8       26.62       33.13      7.56 o
  -1   0   8     6277.98     6547.67     93.90 o
   0   0   8     4104.42     4392.02     66.91 o
   1   0   8     5962.45     5679.75    242.99 o
   2   0   8      286.82      296.77     17.05 o
   3   0   8      983.01     1027.10     35.74 o
   4   0   8       22.46       37.25     13.74 o
   5   0   8      487.81      540.91     32.06 o
   6   0   8      947.43      899.15     41.00 o
   7   0   8       15.59       12.81     24.40 o
   8   0   8        4.78       28.95     32.92 o
  -8   1   8       56.98       26.66     26.81 o
  -7   1   8      139.19      136.82     39.42 o
  -6   1   8      311.00      279.41     23.75 o
  -5   1   8      463.01      500.61     26.38 o
  -4   1   8     1316.84     1478.40     40.87 o
  -3   1   8      208.12      235.85     18.40 o
  -2   1   8      568.13      545.25      8.60 o
  -1   1   8       25.88       23.27      5.27 o
   0   1   8     3496.68     3757.73     41.40 o
   1   1   8     2252.17     2159.39     64.33 o
   2   1   8      621.47      531.05     15.22 o
   3   1   8      190.21      188.20     10.86 o
   4   1   8      101.10       84.09      9.99 o
   5   1   8       87.57       86.96     12.20 o
   6   1   8      119.88      148.62     20.18 o
   7   1   8       35.02       18.52     22.42 o
   8   1   8        3.71        2.33     25.59 o
  -8   2   8       44.48       46.72     26.38 o
  -7   2   8       75.40       85.91     44.15 o
  -6   2   8      183.16      178.18     21.10 o
  -5   2   8        8.99        6.47     16.82 o
  -4   2   8      403.33      381.26     22.60 o
  -3   2   8      804.45      746.21     19.77 o
  -2   2   8      781.45      796.71     11.65 o
  -1   2   8       66.70       71.31      5.06 o
   0   2   8       96.20      158.80      6.95 o
   1   2   8      226.38      245.45     11.19 o
   2   2   8       27.93       46.10      6.85 o
   3   2   8        7.45        5.17      7.43 o
   4   2   8       20.53       19.37      9.30 o
   5   2   8       82.52      104.20     13.20 o
   6   2   8        3.13        0.23     13.91 o
   7   2   8       27.01       36.57     21.37 o
  -8   3   8        8.13       12.47     25.73 o
  -7   3   8      210.43      230.77     25.25 o
  -6   3   8       19.96       25.09     13.41 o
  -5   3   8       22.89       34.10      5.56 o
  -4   3   8       48.59       59.79      5.63 o
  -3   3   8      638.17      649.29     11.55 o
  -2   3   8       47.15       60.12      4.88 o
  -1   3   8     1013.22      956.07     14.83 o
   0   3   8     1718.56     1565.06     21.43 o
   1   3   8     1683.14     1594.98     24.05 o
   2   3   8      348.41      303.08     11.25 o
   3   3   8       22.40       20.33      6.81 o
   4   3   8      425.67      413.20     17.03 o
   5   3   8      599.94      603.24     21.34 o
   6   3   8       58.23       59.55     15.09 o
   7   3   8       65.00       58.17     20.72 o
  -8   4   8       87.71      118.18     50.99 o
  -7   4   8       20.66        5.26     33.12 o
  -6   4   8       18.67        7.87      9.15 o
  -5   4   8      253.65      216.61     16.22 o
  -4   4   8      189.72      200.66     11.68 o
  -3   4   8        7.27        1.86      4.49 o
  -2   4   8      228.91      247.18      8.45 o
  -1   4   8       57.81       54.28      5.66 o
   0   4   8     1679.80     1642.50     22.51 o
   1   4   8      447.36      473.84     13.91 o
   2   4   8      147.20      105.16      7.76 o
   3   4   8      706.52      714.83     16.92 o
   4   4   8       16.49       29.09     11.00 o
   5   4   8        1.08       10.14     11.77 o
   6   4   8        7.12        9.62     14.35 o
   7   4   8       45.15       23.71     19.90 o
  -8   5   8        0.03       49.37     28.04 o
  -7   5   8        8.31       24.22     21.52 o
  -6   5   8       16.81        8.63     10.55 o
  -5   5   8       70.76       89.36      7.53 o
  -4   5   8       20.55       16.45      5.96 o
  -3   5   8       70.76       91.13      6.55 o
  -2   5   8      101.00      101.31      8.38 o
  -1   5   8     1763.75     1665.80     22.62 o
   0   5   8      277.08      321.86     12.18 o
   1   5   8      192.05      216.95      9.89 o
   2   5   8      266.78      257.21     11.18 o
   3   5   8      246.22      237.56     11.53 o
   4   5   8       99.73      103.36      9.58 o
   5   5   8       52.88       53.31     14.78 o
   6   5   8      451.13      489.97     29.53 o
   7   5   8       16.16        0.00     20.52 o
  -8   6   8       88.15      117.20     29.55 o
  -7   6   8      124.93      131.62     25.24 o
  -6   6   8       38.07       28.00     11.72 o
  -5   6   8       38.27       45.48     10.50 o
  -4   6   8        0.29        0.00      6.82 o
  -3   6   8      173.56      152.61      8.32 o
  -2   6   8       65.73       66.60      6.95 o
  -1   6   8       36.98       25.11      7.27 o
   0   6   8      159.55      139.24      9.56 o
   1   6   8       68.49       59.66      7.65 o
   2   6   8      325.82      288.24     12.17 o
   3   6   8       40.80       51.92      8.43 o
   4   6   8      156.20      172.40     10.89 o
   5   6   8       75.80       71.56     13.09 o
   6   6   8        0.16        0.00     19.00 o
   7   6   8       13.77        6.52     23.96 o
  -7   7   8        0.14        0.00     22.92 o
  -6   7   8      369.76      386.86     22.46 o
  -5   7   8       74.83       66.29     14.11 o
  -4   7   8      228.93      191.10     10.78 o
  -3   7   8      766.21      737.86     23.25 o
  -2   7   8      448.09      475.99     20.03 o
  -1   7   8       11.90       14.10      8.01 o
   0   7   8        2.73        0.00      7.55 o
   1   7   8     2883.70     2826.00     46.58 o
   2   7   8       16.37       24.58      8.11 o
   3   7   8       15.19       16.73      9.56 o
   4   7   8       52.52       41.69     10.47 o
   5   7   8      937.64      893.44     32.87 o
   6   7   8       50.82       36.02     20.19 o
   7   7   8        0.03        0.00     35.48 o
  -7   8   8       77.02       80.82     26.48 o
  -6   8   8       15.36        7.13     14.33 o
  -5   8   8        0.01        0.00     12.27 o
  -4   8   8      176.64      193.13     13.47 o
  -3   8   8      475.81      469.53     17.93 o
  -2   8   8      745.79      739.49     21.85 o
  -1   8   8       20.63       28.14      9.32 o
   0   8   8      312.90      287.86     14.33 o
   1   8   8      144.51      180.22     12.23 o
   2   8   8      114.40       63.11      9.01 o
   3   8   8       61.54       57.01      9.59 o
   4   8   8      262.36      269.57     22.16 o
   5   8   8       60.94       64.10     18.60 o
   6   8   8       59.57       47.19     29.27 o
  -7   9   8        1.95        0.00     46.26 o
  -6   9   8        3.96        0.00     16.49 o
  -5   9   8       19.43        2.25     13.18 o
  -4   9   8      421.01      397.37     27.91 o
  -3   9   8      454.07      346.98     18.57 o
  -2   9   8       39.15       64.18     10.92 o
  -1   9   8       34.91       41.85     10.49 o
   0   9   8       34.11       24.61      9.84 o
   1   9   8      242.78      267.75     15.38 o
   2   9   8       48.95       49.00     10.63 o
   3   9   8        2.82        2.96     10.69 o
   4   9   8      146.63      157.62     20.06 o
   5   9   8       13.38       39.85     23.56 o
   6   9   8       71.50      118.38     25.32 o
  -6  10   8        1.08       14.27     57.82 o
  -5  10   8       45.83       38.30     17.88 o
  -4  10   8      362.93      329.54     19.42 o
  -3  10   8       94.86       97.92     12.94 o
  -2  10   8       31.93       34.13     11.83 o
  -1  10   8        0.08        0.93     11.43 o
   0  10   8      203.52      210.94     15.08 o
   1  10   8      555.70      520.66     20.49 o
   2  10   8      321.65      292.94     18.77 o
   3  10   8      105.08      111.75     24.46 o
   4  10   8       34.79       27.79     18.55 o
   5  10   8       33.23        7.18     22.59 o
   6  10   8       27.08       42.52     23.41 o
  -6  11   8        3.63       79.17     31.82 o
  -5  11   8        4.28       31.61     15.96 o
  -4  11   8        3.25       30.16     16.24 o
  -3  11   8       45.55       81.86     14.50 o
  -2  11   8       74.57       90.15     14.18 o
  -1  11   8        0.66        0.00     13.22 o
   0  11   8       31.89       33.03     12.19 o
   1  11   8       46.92       55.67     13.62 o
   2  11   8       85.40      125.50     13.70 o
   3  11   8      121.70      143.65     23.63 o
   4  11   8       67.57       50.74     24.60 o
   5  11   8      179.94      180.92     27.18 o
  -5  12   8       49.29       60.67     23.76 o
  -4  12   8       26.68       55.99     27.16 o
  -3  12   8       21.03        8.39     14.92 o
  -2  12   8       46.02       61.03     20.03 o
  -1  12   8      100.10      134.01     17.45 o
   0  12   8       35.12       51.79     14.98 o
   1  12   8       92.85       92.95     18.20 o
   2  12   8      603.38      558.57     52.86 o
   3  12   8       19.92        0.00     21.54 o
   4  12   8      211.71      208.02     26.88 o
  -4  13   8       38.42       39.25     19.42 o
  -3  13   8        0.30        0.00     17.31 o
  -2  13   8       64.20       71.08     17.72 o
  -1  13   8       83.46       82.79     17.35 o
   0  13   8       16.81       45.46     17.60 o
   1  13   8        3.29        1.34     20.99 o
   2  13   8       25.94        3.99     20.84 o
   3  13   8        0.16        0.00     26.34 o
   4  13   8       16.33        3.07     24.72 o
  -3  14   8       10.80        0.00     20.36 o
  -2  14   8        5.89        0.00     31.41 o
  -1  14   8      104.99      136.11     19.77 o
   0  14   8        0.31       22.65     18.86 o
   1  14   8        5.24       18.13     20.77 o
   2  14   8       39.53       23.12     23.33 o
   3  14   8      103.64      115.62     26.74 o
  -2  15   8       25.96       61.05     20.40 o
  -1  15   8       41.34       17.98     22.03 o
   0  15   8      259.88      307.48     29.36 o
   1  15   8       27.86       45.38     29.28 o
  -8   1   9       28.84       12.34     27.06 o
  -7   1   9       13.22        0.00     32.06 o
  -6   1   9      311.79      383.92     56.24 o
  -5   1   9       70.89      100.89     34.17 o
  -4   1   9       43.79       66.62     15.61 o
  -3   1   9      457.59      429.00     21.55 o
  -2   1   9      696.36      678.10     10.72 o
  -1   1   9        5.23       18.47      4.36 o
   0   1   9      185.75      183.22      8.11 o
   1   1   9     2182.66     2277.85     35.87 o
   2   1   9       29.84       20.41      6.73 o
   3   1   9        2.78        6.53      7.66 o
   4   1   9      140.39      141.91     12.31 o
   5   1   9      759.56      751.61     24.65 o
   6   1   9        3.08        0.00     15.47 o
   7   1   9       25.31       51.52     19.58 o
  -8   2   9        0.49        5.26     27.50 o
  -7   2   9      175.17      174.29     24.50 o
  -6   2   9       10.77        1.27     15.97 o
  -5   2   9      787.02      793.14     33.64 o
  -4   2   9       30.06        8.59     12.99 o
  -3   2   9     1178.99     1096.62     33.45 o
  -2   2   9     1478.54     1549.06     19.50 o
  -1   2   9     1370.15     1390.70     19.16 o
   0   2   9      706.01      710.55     13.60 o
   1   2   9      474.53      542.03     15.18 o
   2   2   9      425.71      419.67     14.89 o
   3   2   9       85.38       66.49      8.84 o
   4   2   9      757.37      726.11     21.71 o
   5   2   9       98.63       88.35     13.89 o
   6   2   9       91.35      109.43     19.10 o
   7   2   9       36.84       42.63     20.19 o
  -8   3   9       15.68        3.07     28.74 o
  -7   3   9        1.47       19.71     20.43 o
  -6   3   9       30.48       45.21     17.84 o
  -5   3   9       16.26       20.71     15.87 o
  -4   3   9       17.08        7.84     12.11 o
  -3   3   9       57.48       60.37      4.57 o
  -2   3   9      259.08      308.11      8.94 o
  -1   3   9       24.58       31.03      5.25 o
   0   3   9      602.86      603.28     12.81 o
   1   3   9       62.70       63.28      8.04 o
   2   3   9     1025.80     1013.60     21.87 o
   3   3   9      102.98       94.25     10.26 o
   4   3   9       36.84       61.72     11.20 o
   5   3   9      222.42      219.88     16.14 o
   6   3   9      112.83      128.73     20.94 o
   7   3   9      161.25      183.29     39.81 o
  -8   4   9      140.55       80.62     49.94 o
  -7   4   9      147.44      173.55     26.27 o
  -6   4   9       66.23       70.44     21.10 o
  -5   4   9      474.49      444.56     13.39 o
  -4   4   9      193.10      181.64      7.84 o
  -3   4   9       39.41       26.99      5.22 o
  -2   4   9      155.54      117.50      6.86 o
  -1   4   9       41.75       57.88      6.48 o
   0   4   9       18.63        7.85      6.62 o
   1   4   9       40.51       32.22      7.75 o
   2   4   9     1328.20     1482.52     28.39 o
   3   4   9     1447.09     1447.30     28.99 o
   4   4   9       36.01       32.58     10.36 o
   5   4   9      207.76      172.04     15.02 o
   6   4   9      109.16      104.34     17.75 o
   7   4   9      144.60      159.67     35.90 o
  -8   5   9       41.01       44.71     30.31 o
  -7   5   9      435.10      451.15     36.75 o
  -6   5   9        4.47        0.00     19.44 o
  -5   5   9      264.85      305.53     14.33 o
  -4   5   9      488.07      419.20     11.25 o
  -3   5   9       41.94       34.64      6.27 o
  -2   5   9      190.67      207.48      8.99 o
  -1   5   9     1214.57     1235.25     19.27 o
   0   5   9      435.40      404.73     14.01 o
   1   5   9      229.36      229.89     12.04 o
   2   5   9      365.35      334.76     14.82 o
   3   5   9      197.33      200.31     11.39 o
   4   5   9      361.24      363.06     15.46 o
   5   5   9      115.89       86.89     14.90 o
   6   5   9      309.82      332.73     26.58 o
   7   5   9       17.77       60.14     35.14 o
  -7   6   9        5.59       37.82     31.01 o
  -6   6   9       61.78       83.23     43.10 o
  -5   6   9      358.25      342.22     29.29 o
  -4   6   9      254.71      271.36     11.85 o
  -3   6   9        6.24        5.09      7.17 o
  -2   6   9      243.01      224.97     11.52 o
  -1   6   9       73.50       77.89      9.14 o
   0   6   9      445.36      342.11     14.36 o
   1   6   9        8.58       10.16      8.39 o
   2   6   9       26.35       18.10      8.63 o
   3   6   9       45.83       45.99      9.46 o
   4   6   9      132.32      138.00     12.81 o
   5   6   9      282.81      257.81     22.15 o
   6   6   9       20.80       53.52     28.47 o
   7   6   9       44.04       28.94     26.91 o
  -7   7   9        5.71       42.84     25.66 o
  -6   7   9       10.48        7.83     21.97 o
  -5   7   9      125.98      118.14     12.64 o
  -4   7   9       85.15       96.03     19.12 o
  -3   7   9      144.98      138.73     11.52 o
  -2   7   9       33.17       39.53      8.86 o
  -1   7   9      225.80      232.21     13.11 o
   0   7   9      189.15      191.34     12.24 o
   1   7   9      195.31      237.44     13.20 o
   2   7   9       16.53        0.00      8.31 o
   3   7   9      279.02      241.66     13.07 o
   4   7   9       28.59       30.19     12.19 o
   5   7   9       44.41       25.16     18.69 o
   6   7   9       95.18       72.96     23.03 o
  -7   8   9       16.75       30.04     27.21 o
  -6   8   9        0.09        6.32     22.47 o
  -5   8   9       37.49       54.34     20.94 o
  -4   8   9        0.19       10.29     11.98 o
  -3   8   9        1.54        9.66     10.15 o
  -2   8   9       72.82       83.45     11.15 o
  -1   8   9       98.60      118.96     12.75 o
   0   8   9      113.22       88.17     10.86 o
   1   8   9        3.63        3.62      9.95 o
   2   8   9       85.12       82.32      9.72 o
   3   8   9        4.94        0.00     10.38 o
   4   8   9        1.21       13.17     16.19 o
   5   8   9       85.32       94.65     22.31 o
   6   8   9       23.94        0.00     21.75 o
  -6   9   9       25.20        9.05     39.42 o
  -5   9   9      655.76      611.40     23.91 o
  -4   9   9      206.67      207.51     15.51 o
  -3   9   9      209.54      221.23     15.64 o
  -2   9   9      133.63      118.88     12.81 o
  -1   9   9      815.11      814.99     23.09 o
   0   9   9       14.29       23.31     11.00 o
   1   9   9       11.99       21.71     10.83 o
   2   9   9      646.63      593.53     26.38 o
   3   9   9       37.67       41.88     12.06 o
   4   9   9       11.95        0.00     17.22 o
   5   9   9        7.48       10.60     24.76 o
   6   9   9      123.93      209.58     39.73 o
  -6  10   9        5.20        0.00     25.76 o
  -5  10   9       12.93       33.50     16.35 o
  -4  10   9      408.14      444.68     22.26 o
  -3  10   9      204.25      221.84     16.76 o
  -2  10   9       42.38       66.82     13.48 o
  -1  10   9       29.04       45.89     12.71 o
   0  10   9       25.75       13.57     11.47 o
   1  10   9       33.91       31.18     11.85 o
   2  10   9      199.82      175.26     19.66 o
   3  10   9      308.44      260.44     22.77 o
   4  10   9      204.27      250.08     26.21 o
   5  10   9       21.04       41.51     21.68 o
  -5  11   9        0.32       15.15     17.58 o
  -4  11   9        0.73        2.28     15.30 o
  -3  11   9        0.15        0.00     23.06 o
  -2  11   9        3.72        6.05     15.93 o
  -1  11   9       67.60       75.20     17.60 o
   0  11   9       94.19       92.32     14.58 o
   1  11   9      451.28      439.59     21.01 o
   2  11   9      159.52      153.74     20.97 o
   3  11   9        0.96        6.00     27.43 o
   4  11   9      123.63      131.64     23.95 o
   5  11   9        3.32        0.00     35.91 o
  -5  12   9        4.91        0.55     24.15 o
  -4  12   9        5.20       16.73     18.59 o
  -3  12   9       73.09       54.93     20.49 o
  -2  12   9        0.58       15.91     15.65 o
  -1  12   9      188.71      207.31     17.79 o
   0  12   9        0.52        9.44     14.01 o
   1  12   9       70.04       54.94     19.19 o
   2  12   9       33.37       33.49     19.31 o
   3  12   9       39.01       30.62     21.66 o
   4  12   9        9.91       34.23     25.14 o
  -4  13   9        0.10       10.48     20.31 o
  -3  13   9       49.63       63.14     19.56 o
  -2  13   9      124.04      170.81     19.83 o
  -1  13   9        1.14       12.85     17.49 o
   0  13   9       10.55        8.39     16.32 o
   1  13   9      172.56      218.33     33.53 o
   2  13   9        5.72       37.84     26.52 o
   3  13   9       20.16        0.00     24.36 o
  -3  14   9       38.71       69.84     22.39 o
  -2  14   9        3.10       24.75     20.21 o
  -1  14   9      162.44      166.48     21.89 o
   0  14   9       58.07       61.84     24.83 o
   1  14   9       29.73       34.43     30.79 o
   2  14   9       11.14        0.00     28.43 o
  -8   0  10        2.96       47.31     36.80 o
  -7   0  10      431.68      478.34     52.56 o
  -6   0  10      337.75      376.36     43.10 o
  -5   0  10        0.02        1.05     23.13 o
  -4   0  10      818.07      796.88     43.10 o
  -3   0  10       79.93       73.59     18.92 o
  -2   0  10       17.24        0.64      5.84 o
  -1   0  10      114.06       96.30      9.74 o
   0   0  10     4265.47     4235.66     69.38 o
   1   0  10      307.04      364.80     19.28 o
   2   0  10      304.20      316.71     21.18 o
   3   0  10      304.39      327.56     22.45 o
   4   0  10     1482.64     1577.81     47.51 o
   5   0  10       26.88       23.55     21.18 o
   6   0  10       69.67      112.83     28.38 o
   7   0  10      113.91      111.64     29.77 o
  -8   1  10      111.59       88.16     29.71 o
  -7   1  10       83.03       73.89     24.18 o
  -6   1  10        4.12        0.00     21.03 o
  -5   1  10      157.34      186.15     20.43 o
  -4   1  10      385.63      379.02     24.89 o
  -3   1  10      311.81      350.10     21.40 o
  -2   1  10      112.53      118.37      7.21 o
  -1   1  10      110.59       87.27      6.53 o
   0   1  10     1483.71     1422.67     23.58 o
   1   1  10      595.03      533.54     15.63 o
   2   1  10     1063.34     1006.63     23.10 o
   3   1  10      489.32      457.66     18.07 o
   4   1  10      640.94      592.52     21.35 o
   5   1  10       24.29       15.82     13.66 o
   6   1  10        5.41       14.68     16.05 o
   7   1  10       14.01        0.00     19.50 o
  -8   2  10        6.28        0.00     41.00 o
  -7   2  10        5.46        0.00     22.90 o
  -6   2  10        0.45       13.75     19.16 o
  -5   2  10        2.18        0.00     15.97 o
  -4   2  10        8.76       34.04     15.56 o
  -3   2  10      407.32      388.52     13.08 o
  -2   2  10        9.73        7.67      4.91 o
  -1   2  10      965.07      929.37     15.58 o
   0   2  10       21.99       15.99      6.74 o
   1   2  10      177.33      171.50     10.57 o
   2   2  10       88.55       95.93     11.86 o
   3   2  10       68.15       83.03     10.33 o
   4   2  10        1.88       15.17     11.55 o
   5   2  10       75.64       65.30     14.81 o
   6   2  10       11.67        4.58     24.20 o
   7   2  10        0.41       11.43     35.16 o
  -8   3  10        0.07        0.00     27.50 o
  -7   3  10       60.32       21.33     23.13 o
  -6   3  10        0.20        0.00     19.16 o
  -5   3  10      252.01      293.87     24.50 o
  -4   3  10       91.58       65.82     15.97 o
  -3   3  10      158.11      190.83      7.19 o
  -2   3  10      743.89      679.95     12.89 o
  -1   3  10       27.93       13.51      7.05 o
   0   3  10      167.09      144.37      9.97 o
   1   3  10      194.69      173.61     11.26 o
   2   3  10      578.98      609.80     17.62 o
   3   3  10      175.25      175.61     12.77 o
   4   3  10       19.29       27.87     11.45 o
   5   3  10       92.38       61.03     14.89 o
   6   3  10       22.96       36.18     17.19 o
   7   3  10        2.05        9.01     30.62 o
  -7   4  10       12.09       15.68     25.24 o
  -6   4  10       18.07       37.71     19.69 o
  -5   4  10       53.00       34.67     18.11 o
  -4   4  10      453.64      540.49     14.25 o
  -3   4  10       27.94       33.20      6.99 o
  -2   4  10       80.52       87.07      7.17 o
  -1   4  10      400.16      414.38     12.33 o
   0   4  10      808.85      708.81     18.24 o
   1   4  10      192.54      199.71     11.61 o
   2   4  10       32.35       41.68      8.71 o
   3   4  10       66.76       63.82     11.10 o
   4   4  10      212.47      236.57     15.88 o
   5   4  10      120.67      113.95     22.12 o
   6   4  10       74.80       91.59     30.45 o
   7   4  10      373.37      369.26     31.09 o
  -7   5  10       25.88       55.24     27.03 o
  -6   5  10       35.32       49.04     21.18 o
  -5   5  10        0.10        3.60     20.50 o
  -4   5  10       39.64       50.19      7.47 o
  -3   5  10       17.26       29.53      7.66 o
  -2   5  10        0.07        7.44      6.61 o
  -1   5  10      735.84      717.33     21.70 o
   0   5  10        0.39        0.00      7.72 o
   1   5  10      918.74      899.56     21.71 o
   2   5  10      291.17      340.86     15.48 o
   3   5  10       37.01       29.17     11.07 o
   4   5  10       31.87       34.44     12.09 o
   5   5  10       22.19       22.20     14.35 o
   6   5  10        1.84        0.00     20.84 o
  -7   6  10        0.22        0.00     25.64 o
  -6   6  10       24.11        0.36     24.71 o
  -5   6  10      434.00      473.74     21.75 o
  -4   6  10       55.23       65.33     14.26 o
  -3   6  10        9.27       10.65      7.53 o
  -2   6  10        9.53        0.00      8.04 o
  -1   6  10      200.10      202.54     12.26 o
   0   6  10       52.50       48.82      9.17 o
   1   6  10      850.99      825.88     21.87 o
   2   6  10      114.56      132.94     12.44 o
   3   6  10      212.39      205.82     18.90 o
   4   6  10       12.34       23.64     12.40 o
   5   6  10      184.49      196.42     22.03 o
   6   6  10       57.80       48.13     31.03 o
  -7   7  10       21.82       78.78     29.04 o
  -6   7  10       55.94      102.42     23.34 o
  -5   7  10      233.87      223.31     19.68 o
  -4   7  10      100.58       96.24     12.29 o
  -3   7  10       55.11       61.59     10.83 o
  -2   7  10      447.02      412.22     16.93 o
  -1   7  10       12.53        4.40      9.05 o
   0   7  10      196.12      226.69     13.53 o
   1   7  10      466.06      447.21     22.46 o
   2   7  10        2.23        0.00     11.23 o
   3   7  10       63.55       74.34     12.67 o
   4   7  10      409.98      390.85     18.47 o
   5   7  10      198.07      157.37     22.84 o
   6   7  10        6.08        6.03     23.08 o
  -6   8  10      102.79      133.21     26.00 o
  -5   8  10      337.44      350.39     24.01 o
  -4   8  10       69.66       69.91     13.02 o
  -3   8  10      298.07      300.35     16.42 o
  -2   8  10       78.83       76.17     11.74 o
  -1   8  10      398.98      441.74     19.02 o
   0   8  10        0.99        0.00      9.88 o
   1   8  10      640.81      660.88     21.58 o
   2   8  10      313.20      329.44     17.48 o
   3   8  10        3.87        0.00     11.75 o
   4   8  10       50.81       71.41     18.35 o
   5   8  10       46.57       53.05     20.20 o
   6   8  10        1.98       17.91     28.24 o
  -6   9  10        6.21       64.86     24.98 o
  -5   9  10       35.10       25.72     19.33 o
  -4   9  10      264.76      297.12     17.65 o
  -3   9  10       41.83       51.97     13.34 o
  -2   9  10      187.65      215.76     15.48 o
  -1   9  10      205.68      162.11     14.58 o
   0   9  10       22.92       23.11     12.00 o
   1   9  10      231.22      233.91     28.22 o
   2   9  10      204.80      216.25     18.66 o
   3   9  10       20.75       20.75     16.30 o
   4   9  10       26.43       29.91     18.90 o
   5   9  10       48.41        3.05     35.21 o
  -6  10  10        1.09        0.00     29.04 o
  -5  10  10      146.08      202.01     30.05 o
  -4  10  10      121.29      114.71     17.14 o
  -3  10  10        0.33        0.00     13.93 o
  -2  10  10      231.63      231.90     24.00 o
  -1  10  10      195.92      205.42     15.59 o
   0  10  10       89.01      101.52     14.61 o
   1  10  10       18.02       33.36     13.83 o
   2  10  10       10.58       14.91     15.63 o
   3  10  10        2.36        0.00     18.65 o
   4  10  10       23.12       39.05     21.78 o
   5  10  10        0.85       35.99     23.92 o
  -5  11  10      212.01      267.37     40.47 o
  -4  11  10        0.01        0.00     17.05 o
  -3  11  10        2.51       30.91     16.53 o
  -2  11  10      528.42      525.87     24.05 o
  -1  11  10      146.43      112.50     15.73 o
   0  11  10      198.85      216.91     17.29 o
   1  11  10        2.17        2.09     13.81 o
   2  11  10      315.87      314.78     24.62 o
   3  11  10       56.92       70.90     44.74 o
   4  11  10        8.21        0.00     26.90 o
  -4  12  10       15.49        4.84     19.36 o
  -3  12  10       31.72       33.89     17.55 o
  -2  12  10        3.09       28.15     16.67 o
  -1  12  10        0.41        0.00     15.44 o
   0  12  10       73.96       63.23     18.47 o
   1  12  10       55.38       73.50     17.57 o
   2  12  10      104.78       53.82     23.00 o
   3  12  10       26.64       20.90     23.94 o
  -3  13  10       60.11       62.44     24.58 o
  -2  13  10      286.31      254.41     22.96 o
  -1  13  10       70.26       86.15     19.78 o
   0  13  10        0.20        2.80     17.50 o
   1  13  10        0.77        0.00     20.06 o
   2  13  10      172.97      159.60     40.10 o
  -1  14  10        6.07        0.00     21.55 o
   0  14  10      287.43      305.42     30.07 o
   1  14  10        1.08        0.00     28.64 o
  -7   1  11       26.80       19.81     23.20 o
  -6   1  11       70.98       74.26     24.18 o
  -5   1  11      334.76      323.82     25.99 o
  -4   1  11        0.01        0.00     15.24 o
  -3   1  11        0.21        0.00     12.38 o
  -2   1  11      152.07      144.22      7.87 o
  -1   1  11       83.75       83.91      7.15 o
   0   1  11      601.92      610.56     17.09 o
   1   1  11      394.46      394.08     15.19 o
   2   1  11      463.70      464.65     17.85 o
   3   1  11       21.49       17.51      9.57 o
   4   1  11       36.75       31.54     12.44 o
   5   1  11       41.73       41.95     15.55 o
   6   1  11      107.94      104.19     19.10 o
  -7   2  11       18.03        1.27     24.70 o
  -6   2  11      396.14      368.58     33.12 o
  -5   2  11       52.06       52.93     16.67 o
  -4   2  11      195.40      175.38     19.60 o
  -3   2  11      205.47      165.51     11.10 o
  -2   2  11      287.55      293.92      9.68 o
  -1   2  11      200.85      236.19      9.95 o
   0   2  11      175.89      178.56     11.26 o
   1   2  11     1578.90     1510.46     28.76 o
   2   2  11      382.17      380.42     16.19 o
   3   2  11      158.31      153.72     15.88 o
   4   2  11       54.33       70.18     21.50 o
   5   2  11      113.14      152.52     19.91 o
   6   2  11       93.15      156.87     19.54 o
  -7   3  11        7.05        0.00     25.89 o
  -6   3  11      143.13      119.93     22.26 o
  -5   3  11       12.84       19.61     17.05 o
  -4   3  11      522.13      502.88     28.22 o
  -3   3  11      758.66      733.43     12.48 o
  -2   3  11      384.46      356.36     11.02 o
  -1   3  11       64.36       61.15      7.54 o
   0   3  11      135.76      155.72     10.77 o
   1   3  11       86.63       60.55      9.83 o
   2   3  11      139.95      165.32     13.81 o
   3   3  11        8.83       21.86     11.99 o
   4   3  11        0.25       18.02     12.27 o
   5   3  11        0.18        1.78     15.22 o
   6   3  11      102.06      172.92     23.52 o
  -7   4  11       57.38       56.68     63.08 o
  -6   4  11       67.97       99.73     45.73 o
  -5   4  11       18.13       26.35     24.71 o
  -4   4  11      137.41      135.03     11.16 o
  -3   4  11      450.56      423.00     17.08 o
  -2   4  11      111.15      130.36      8.34 o
  -1   4  11        3.06        6.78      8.46 o
   0   4  11       16.47        8.88      8.61 o
   1   4  11      291.18      258.51     14.06 o
   2   4  11      102.51       94.51     11.23 o
   3   4  11      160.73      153.05     13.96 o
   4   4  11      118.16      111.17     15.17 o
   5   4  11       30.90       18.57     14.94 o
   6   4  11       44.87       66.31     21.42 o
  -7   5  11       29.26       16.13     27.13 o
  -6   5  11       25.01       36.59     21.18 o
  -5   5  11      109.83       54.81     19.28 o
  -4   5  11      421.47      422.35     25.64 o
  -3   5  11        1.41        3.79      7.41 o
  -2   5  11      559.85      526.13     14.30 o
  -1   5  11        7.32        0.00      8.57 o
   0   5  11       94.37       95.26     10.60 o
   1   5  11      115.61      116.12     11.73 o
   2   5  11       17.57       29.28     10.31 o
   3   5  11      584.36      484.89     21.92 o
   4   5  11      126.04      152.31     15.79 o
   5   5  11      246.91      249.44     20.32 o
   6   5  11       67.08       53.60     23.22 o
  -7   6  11       19.17        0.00     28.27 o
  -6   6  11      123.96      192.80     26.73 o
  -5   6  11       32.68       35.49     23.13 o
  -4   6  11      239.67      230.31     14.26 o
  -3   6  11        1.02        0.00     13.05 o
  -2   6  11      114.72      102.28     11.23 o
  -1   6  11       43.08       43.07     10.15 o
   0   6  11     1883.23     1875.21     34.65 o
   1   6  11      156.00      154.36     12.79 o
   2   6  11        6.25       13.68     10.20 o
   3   6  11        7.28       19.04     12.01 o
   4   6  11       14.27       25.55     14.65 o
   5   6  11        6.23       18.02     21.63 o
   6   6  11       61.01       27.88     28.13 o
  -6   7  11        4.64       17.79     23.41 o
  -5   7  11        3.12        0.00     30.49 o
  -4   7  11       11.15       16.62     11.85 o
  -3   7  11       51.57       40.25     11.43 o
  -2   7  11       21.45       10.53     11.84 o
  -1   7  11        0.12        6.42     11.41 o
   0   7  11        2.22        0.00     10.85 o
   1   7  11       71.60       68.40     11.22 o
   2   7  11        3.36       15.93     11.92 o
   3   7  11       36.20       17.73     12.64 o
   4   7  11        0.09       17.12     18.71 o
   5   7  11        1.37        0.00     20.83 o
  -6   8  11       68.65       83.97     25.57 o
  -5   8  11        0.51       12.08     30.49 o
  -4   8  11        4.09        8.28     12.72 o
  -3   8  11        5.51        1.49     12.37 o
  -2   8  11      151.16      152.92     20.64 o
  -1   8  11      192.68      221.78     15.36 o
   0   8  11      726.05      665.61     22.80 o
   1   8  11       49.98       57.06     13.23 o
   2   8  11       27.46       17.74     12.56 o
   3   8  11       62.10       56.46     14.64 o
   4   8  11      149.35      141.67     21.85 o
   5   8  11       58.42       43.83     43.04 o
  -6   9  11       91.41       72.67     29.96 o
  -5   9  11       97.78       44.47     24.89 o
  -4   9  11      195.68      206.96     17.58 o
  -3   9  11       64.71       86.55     18.06 o
  -2   9  11       24.61       50.16     17.91 o
  -1   9  11       93.70      103.50     22.44 o
   0   9  11      215.18      204.10     16.38 o
   1   9  11      875.93      865.24     26.32 o
   2   9  11       28.73       17.62     14.24 o
   3   9  11      100.21      111.12     20.32 o
   4   9  11        0.15        0.84     28.30 o
   5   9  11        6.15        0.00     30.28 o
  -5  10  11       20.75       48.53     28.13 o
  -4  10  11       26.33       51.05     16.97 o
  -3  10  11      192.29      180.84     17.99 o
  -2  10  11      141.12      165.65     17.27 o
  -1  10  11      153.00      191.02     17.20 o
   0  10  11       68.59       83.77     15.37 o
   1  10  11      125.50      145.75     16.33 o
   2  10  11       31.95       35.26     14.86 o
   3  10  11       16.29        8.89     19.57 o
   4  10  11      308.75      289.61     27.39 o
  -4  11  11       74.23      127.35     19.64 o
  -3  11  11       26.58       40.24     17.65 o
  -2  11  11       28.85       31.58     15.50 o
  -1  11  11       16.04        1.03     19.88 o
   0  11  11      278.07      269.40     21.24 o
   1  11  11      230.93      254.20     20.10 o
   2  11  11       60.54       30.15     22.74 o
   3  11  11       93.98       89.54     25.61 o
  -3  12  11        0.01        0.67     18.79 o
  -2  12  11        2.63       52.54     18.08 o
  -1  12  11        8.34       30.12     22.76 o
   0  12  11       31.47       41.47     18.06 o
   1  12  11       48.08       89.87     22.40 o
   2  12  11      134.90      132.10     26.52 o
   3  12  11       11.75        0.95     27.08 o
  -2  13  11      146.89      138.00     22.03 o
  -1  13  11       62.62       66.49     20.28 o
   0  13  11        8.87       16.27     20.31 o
   1  13  11        2.59        0.00     23.80 o
  -7   0  12        1.88       59.92     37.85 o
  -6   0  12      348.70      323.80     44.15 o
  -5   0  12       13.31        0.00     26.28 o
  -4   0  12       14.95       23.13     21.03 o
  -3   0  12     1147.66     1205.83     58.87 o
  -2   0  12       24.29       26.87      8.27 o
  -1   0  12      434.10      367.74     17.59 o
   0   0  12     1419.77     1510.27     41.45 o
   1   0  12      109.88      107.54     16.82 o
   2   0  12      146.96      107.08     17.46 o
   3   0  12       16.30       23.65     15.61 o
   4   0  12      307.50      344.78     29.36 o
   5   0  12       10.24        8.46     21.92 o
   6   0  12      146.97      111.68     28.96 o
  -7   1  12       14.90       15.73     26.48 o
  -6   1  12      445.19      422.04     33.43 o
  -5   1  12       79.57       57.82     20.81 o
  -4   1  12      202.47      251.43     35.22 o
  -3   1  12      171.01      228.62     37.32 o
  -2   1  12       31.20       36.35      7.52 o
  -1   1  12        7.97       15.90      7.99 o
   0   1  12      895.85      848.51     20.86 o
   1   1  12     1038.84      984.03     24.15 o
   2   1  12       19.26       24.32     10.46 o
   3   1  12       23.53        0.49     11.80 o
   4   1  12      104.35      124.25     15.23 o
   5   1  12       10.93       13.60     18.66 o
   6   1  12        0.65        3.22     19.61 o
  -7   2  12       28.23       34.17     28.22 o
  -6   2  12      103.23      101.74     25.57 o
  -5   2  12        2.22        0.00     19.28 o
  -4   2  12      217.14      220.21     21.52 o
  -3   2  12      641.44      639.11     14.64 o
  -2   2  12      189.80      165.82      8.42 o
  -1   2  12       88.73      104.53      8.44 o
   0   2  12       32.17       52.02     10.31 o
   1   2  12       20.35       32.03     10.93 o
   2   2  12      139.82      157.10     13.06 o
   3   2  12        1.59        5.27     12.88 o
   4   2  12        8.21        0.00     16.85 o
   5   2  12       12.36       36.56     19.17 o
   6   2  12        2.39       18.32     21.23 o
  -7   3  12       41.75       47.46     30.45 o
  -6   3  12       65.52       94.50     25.57 o
  -5   3  12       78.98       88.31     22.26 o
  -4   3  12      284.06      249.82     23.79 o
  -3   3  12       48.35       52.00      8.00 o
  -2   3  12      485.70      459.82     13.15 o
  -1   3  12       57.49       46.65      9.10 o
   0   3  12     1125.20     1036.68     23.73 o
   1   3  12       41.20       36.49      9.95 o
   2   3  12      549.26      562.23     24.89 o
   3   3  12      344.83      358.70     18.91 o
   4   3  12       22.92       33.23     14.86 o
   5   3  12       44.30       47.16     17.65 o
   6   3  12      190.44      201.51     26.13 o
  -7   4  12        5.12        6.09     26.38 o
  -6   4  12       39.26       19.10     24.40 o
  -5   4  12        8.53       31.21     20.43 o
  -4   4  12        4.23        0.00     17.05 o
  -3   4  12      675.56      630.54     17.51 o
  -2   4  12        0.34       10.35      7.84 o
  -1   4  12      239.12      218.09     13.16 o
   0   4  12        0.16        8.94      9.46 o
   1   4  12       24.74       28.67     10.56 o
   2   4  12       57.47       50.47     11.21 o
   3   4  12       16.32       34.45     13.43 o
   4   4  12      147.65      135.00     19.75 o
   5   4  12       86.04      101.15     19.41 o
   6   4  12        3.62       49.38     29.99 o
  -6   5  12       74.06       85.98     46.78 o
  -5   5  12        1.37       37.91     24.71 o
  -4   5  12       44.33       36.86     18.86 o
  -3   5  12       17.06        0.00      9.58 o
  -2   5  12       20.43       12.26     10.13 o
  -1   5  12       20.51       20.77      9.34 o
   0   5  12       62.59       90.03     11.59 o
   1   5  12      256.55      280.77     16.49 o
   2   5  12        0.95        3.76     11.00 o
   3   5  12       10.41       31.88     12.79 o
   4   5  12        2.36       54.11     16.17 o
   5   5  12       70.67       98.35     24.01 o
  -6   6  12        5.43       10.21     25.64 o
  -5   6  12       81.74      110.36     25.27 o
  -4   6  12       98.80       83.05     23.04 o
  -3   6  12       26.89       37.40     11.05 o
  -2   6  12       53.43       28.71     14.72 o
  -1   6  12       19.19        6.09     11.84 o
   0   6  12       24.05       40.07     11.58 o
   1   6  12       40.52       78.27     11.51 o
   2   6  12      304.93      282.33     17.31 o
   3   6  12       34.66       25.41     16.84 o
   4   6  12        1.51        0.00     15.21 o
   5   6  12        6.19        0.00     20.54 o
  -6   7  12        0.13       22.50     29.44 o
  -5   7  12      128.27      104.21     35.74 o
  -4   7  12       75.18       56.87     22.26 o
  -3   7  12      152.69      139.23     14.25 o
  -2   7  12        0.15        0.00     11.38 o
  -1   7  12     1281.13     1325.82     29.64 o
   0   7  12        0.29       10.92     18.70 o
   1   7  12       13.78        1.40     11.64 o
   2   7  12      237.37      257.85     18.14 o
   3   7  12       32.48       59.85     14.37 o
   4   7  12        0.41        0.00     17.70 o
   5   7  12      155.86      144.69     25.43 o
  -6   8  12        3.01        0.00     29.62 o
  -5   8  12        8.28       13.49     26.48 o
  -4   8  12       33.91       37.10     23.20 o
  -3   8  12       31.60       27.75     13.25 o
  -2   8  12      339.27      384.64     19.77 o
  -1   8  12      143.60      143.33     15.86 o
   0   8  12       75.61       72.69     13.71 o
   1   8  12        7.62        7.79     12.51 o
   2   8  12      102.54      123.63     19.12 o
   3   8  12       24.11       30.34     15.42 o
   4   8  12       32.19       51.25     31.90 o
  -5   9  12       19.53        0.00     26.76 o
  -4   9  12        1.86        0.00     26.28 o
  -3   9  12       16.50        5.62     15.42 o
  -2   9  12       16.71        4.27     14.69 o
  -1   9  12       26.77       10.99     13.50 o
   0   9  12        1.86        0.00     14.54 o
   1   9  12      155.30      155.07     19.42 o
   2   9  12       67.56       78.33     15.90 o
   3   9  12       40.82       73.29     20.10 o
   4   9  12       17.40        0.00     23.33 o
  -4  10  12       51.61       14.37     26.64 o
  -3  10  12       62.82       43.10     17.03 o
  -2  10  12       60.82       68.98     16.34 o
  -1  10  12       54.04       27.95     16.93 o
   0  10  12        0.43        4.30     15.12 o
   1  10  12        3.22        0.76     16.78 o
   2  10  12       96.23       99.55     28.42 o
   3  10  12        4.35        0.00     22.01 o
  -4  11  12        5.14       21.35     27.87 o
  -3  11  12       33.78       54.96     19.20 o
  -2  11  12       11.09       15.50     17.44 o
  -1  11  12       68.25      123.48     18.84 o
   0  11  12        1.11        0.00     17.66 o
   1  11  12       10.28        0.00     17.95 o
   2  11  12        2.02        0.00     22.59 o
   3  11  12       50.76       58.85     23.96 o
  -3  12  12        8.56       32.26     19.91 o
  -2  12  12        2.62       42.41     21.24 o
  -1  12  12       25.17       21.05     22.19 o
   0  12  12       29.67       10.26     19.23 o
   1  12  12       21.77       24.41     24.52 o
  -7   1  13        2.29        0.00     25.27 o
  -6   1  13       27.96       15.24     23.48 o
  -5   1  13      104.99       77.43     23.75 o
  -4   1  13      130.30      142.48     21.69 o
  -3   1  13        5.06        0.00     15.40 o
  -2   1  13      209.68      192.39     11.97 o
  -1   1  13       83.67       78.91      9.88 o
   0   1  13      309.28      295.96     15.50 o
   1   1  13      621.46      645.23     33.02 o
   2   1  13      172.94      143.10     14.29 o
   3   1  13      204.42      246.27     17.42 o
   4   1  13        1.05        0.00     15.33 o
   5   1  13      137.36      112.46     28.83 o
  -6   2  13       12.09       17.83     25.24 o
  -5   2  13      288.47      319.88     28.88 o
  -4   2  13      242.25      198.60     25.64 o
  -3   2  13        4.81        0.00     15.56 o
  -2   2  13      361.54      347.89     14.98 o
  -1   2  13      258.06      264.73     17.45 o
   0   2  13      980.82     1008.16     24.54 o
   1   2  13        0.79        0.00     10.22 o
   2   2  13      399.20      394.17     19.92 o
   3   2  13        3.16        5.37     12.45 o
   4   2  13       11.03       35.21     15.62 o
   5   2  13      113.16       91.81     19.40 o
  -6   3  13        0.27       28.27     27.86 o
  -5   3  13       32.93       17.97     20.35 o
  -4   3  13      279.13      327.74     27.47 o
  -3   3  13        2.63        0.00     10.96 o
  -2   3  13        5.72        4.31      9.54 o
  -1   3  13      254.55      281.26     14.73 o
   0   3  13        3.19        0.00     14.26 o
   1   3  13        0.54        0.00     11.63 o
   2   3  13      171.93      169.50     16.69 o
   3   3  13      502.10      511.77     22.40 o
   4   3  13        1.26        0.00     16.30 o
   5   3  13       18.78        0.45     18.36 o
  -6   4  13        4.27        2.36     24.40 o
  -5   4  13       42.28       42.22     22.90 o
  -4   4  13       55.53       46.70     42.05 o
  -3   4  13       71.89       57.27     10.03 o
  -2   4  13       87.54       81.36     11.07 o
  -1   4  13        0.00        1.51     10.26 o
   0   4  13      365.91      377.04     17.44 o
   1   4  13      231.86      257.84     16.13 o
   2   4  13       15.94       20.69     12.79 o
   3   4  13      197.20      221.24     26.39 o
   4   4  13        3.99       11.97     17.19 o
   5   4  13      105.59       89.08     20.41 o
  -6   5  13       37.20       72.17     29.44 o
  -5   5  13       69.38      102.19     23.75 o
  -4   5  13      198.48      181.79     44.15 o
  -3   5  13        9.51        6.50     10.76 o
  -2   5  13      152.54      115.30     12.63 o
  -1   5  13       11.54       15.69     10.77 o
   0   5  13      299.15      332.65     17.69 o
   1   5  13        5.26       12.64     11.85 o
   2   5  13       58.86       84.97     13.53 o
   3   5  13        8.37       21.24     14.45 o
   4   5  13      143.10      179.14     36.72 o
   5   5  13       14.98       15.67     24.39 o
  -6   6  13       33.68        6.31     57.82 o
  -5   6  13      262.00      285.28     32.33 o
  -4   6  13      253.11      256.80     43.63 o
  -3   6  13      107.16      129.07     13.42 o
  -2   6  13      175.73      181.66     17.93 o
  -1   6  13        4.24        6.41     11.38 o
   0   6  13       68.59       78.63     13.75 o
   1   6  13      188.49      233.94     16.83 o
   2   6  13       12.78       36.05     13.40 o
   3   6  13       10.44       15.69     15.05 o
   4   6  13       25.12       35.53     17.60 o
   5   6  13      114.03       76.64     23.79 o
  -5   7  13        0.06        2.42     26.73 o
  -4   7  13       16.29       34.84     23.34 o
  -3   7  13       67.16       66.56     13.43 o
  -2   7  13        0.89        0.00     12.38 o
  -1   7  13       12.18        0.00     12.49 o
   0   7  13       95.51       95.43     14.06 o
   1   7  13        0.40       15.87     13.20 o
   2   7  13       28.85       32.28     14.80 o
   3   7  13      139.39      121.39     17.23 o
   4   7  13       32.90       18.92     21.74 o
  -5   8  13       62.88       52.79     29.19 o
  -4   8  13        6.79        0.00     32.59 o
  -3   8  13        4.57        0.00     14.63 o
  -2   8  13       72.09       62.97     15.34 o
  -1   8  13        0.31        0.00     14.00 o
   0   8  13      214.75      225.03     17.52 o
   1   8  13       29.46       31.65     15.06 o
   2   8  13        2.50       12.09     15.24 o
   3   8  13        7.11       10.52     44.35 o
   4   8  13        3.67       14.47     23.49 o
  -4   9  13      204.51      242.00     86.73 o
  -3   9  13      115.71      148.25     18.61 o
  -2   9  13      516.94      557.42     41.19 o
  -1   9  13        2.84        0.00     16.54 o
   0   9  13       47.60       56.82     16.66 o
   1   9  13        4.19        0.00     16.58 o
   2   9  13        2.80       10.83     17.14 o
   3   9  13      130.81      153.26     24.06 o
  -4  10  13       38.78       33.12     37.32 o
  -3  10  13      293.83      291.31     26.61 o
  -2  10  13        2.16       13.07     17.42 o
  -1  10  13        0.19        0.00     16.58 o
   0  10  13        0.01        0.00     16.86 o
   1  10  13       71.94       51.42     18.27 o
   2  10  13        0.01       22.37     22.69 o
  -3  11  13        1.44       16.74     30.04 o
  -2  11  13       22.37        0.00     18.89 o
  -1  11  13       11.44       15.32     29.44 o
   0  11  13        3.39        0.00     19.20 o
   1  11  13       35.85       21.58     23.00 o
  -6   0  14      636.93      673.88     64.13 o
  -5   0  14       54.99       71.49     33.64 o
  -4   0  14      140.49      202.90     36.80 o
  -3   0  14       44.62       55.72     29.44 o
  -2   0  14       26.25       32.11     13.38 o
  -1   0  14      197.63      160.00     18.65 o
   0   0  14      135.97      190.28     31.54 o
   1   0  14      645.54      654.61     31.86 o
   2   0  14        4.29        0.00     16.30 o
   3   0  14       55.28       73.74     69.91 o
   4   0  14      217.59      179.52     31.01 o
   5   0  14      320.39      302.23     36.40 o
  -6   1  14        5.37        0.00     23.24 o
  -5   1  14       15.85       20.99     24.15 o
  -4   1  14        3.20        0.00     21.18 o
  -3   1  14      232.56      231.37     24.89 o
  -2   1  14       61.63       74.56     10.61 o
  -1   1  14       52.13       28.43     12.16 o
   0   1  14      148.06      142.57     13.25 o
   1   1  14      520.96      515.04     21.06 o
   2   1  14        7.34        0.00     15.32 o
   3   1  14       30.42       47.72     15.24 o
   4   1  14       93.01      105.97     19.73 o
   5   1  14        9.42       28.78     23.43 o
  -6   2  14       85.34       53.09     28.99 o
  -5   2  14        4.32        0.00     24.15 o
  -4   2  14       30.39       11.50     19.19 o
  -3   2  14       41.15       63.93     21.92 o
  -2   2  14       61.28       49.87     12.97 o
  -1   2  14      479.98      464.19     18.64 o
   0   2  14        1.27        8.52     11.02 o
   1   2  14       54.16       49.47     12.84 o
   2   2  14       25.95       43.04     17.32 o
   3   2  14        5.05       43.86     15.81 o
   4   2  14       22.25       31.22     17.83 o
   5   2  14       11.49       17.72     20.57 o
  -6   3  14        9.67       15.72     28.96 o
  -5   3  14        2.79       12.89     22.45 o
  -4   3  14       25.57        9.46     41.00 o
  -3   3  14        6.85        0.00     17.93 o
  -2   3  14       13.17       22.94     11.53 o
  -1   3  14        8.14       23.36     11.07 o
   0   3  14      120.71      107.40     13.37 o
   1   3  14        9.98       17.39     20.94 o
   2   3  14       44.36       33.81     13.61 o
   3   3  14       26.05       29.92     15.55 o
   4   3  14       56.42       23.85     20.79 o
   5   3  14        0.13        2.93     22.91 o
  -6   4  14        1.72        0.00     27.38 o
  -5   4  14       53.53       16.20     23.65 o
  -4   4  14       18.13        8.74     23.41 o
  -3   4  14      277.04      296.03     27.81 o
  -2   4  14      100.57      122.91     12.55 o
  -1   4  14       56.95       71.22     12.56 o
   0   4  14       20.69       48.45     12.43 o
   1   4  14       89.02      132.97     15.24 o
   2   4  14      251.19      234.34     17.89 o
   3   4  14        1.62       14.03     16.74 o
   4   4  14        2.19       12.80     17.72 o
  -5   5  14        9.05       32.67     27.87 o
  -4   5  14       21.18       67.58     25.99 o
  -3   5  14       24.19       24.40     21.55 o
  -2   5  14        3.57        3.76     11.70 o
  -1   5  14       52.11       53.23     12.22 o
   0   5  14        0.21        0.00     12.34 o
   1   5  14       95.12      135.49     14.67 o
   2   5  14      165.18      179.62     16.91 o
   3   5  14        0.25        0.00     22.46 o
   4   5  14       22.70       34.10     22.13 o
  -5   6  14       89.42      113.53     27.87 o
  -4   6  14       15.60        7.49     23.01 o
  -3   6  14       44.14       73.12     32.59 o
  -2   6  14        4.88        0.00     21.55 o
  -1   6  14      126.81      150.76     15.54 o
   0   6  14      106.57      109.58     17.15 o
   1   6  14       19.47       15.15     16.87 o
   2   6  14       47.24       84.91     18.66 o
   3   6  14       86.06       73.42     17.80 o
   4   6  14       30.14       65.92     23.98 o
  -5   7  14       45.03       33.23     30.98 o
  -4   7  14      232.70      298.66     32.18 o
  -3   7  14        0.05        0.00     26.28 o
  -2   7  14        5.23        0.00     14.90 o
  -1   7  14      281.11      262.56     17.56 o
   0   7  14       17.32       24.82     14.36 o
   1   7  14        0.19        5.55     15.59 o
   2   7  14        0.80       25.70     16.61 o
   3   7  14       63.53       65.11     18.52 o
  -4   8  14       19.05        0.00     48.89 o
  -3   8  14       67.88       71.35     25.57 o
  -2   8  14       11.44       33.29     16.01 o
  -1   8  14      130.42      134.14     16.87 o
   0   8  14      116.92      119.22     16.46 o
   1   8  14        0.00        9.92     15.38 o
   2   8  14      329.92      341.94     22.28 o
   3   8  14       20.31       26.69     25.18 o
  -3   9  14      148.68      114.59     41.00 o
  -2   9  14       37.59        6.39     17.13 o
  -1   9  14       27.46       14.82     36.57 o
   0   9  14        1.41        5.88     17.37 o
   1   9  14       71.79       80.62     19.05 o
   2   9  14       63.51       63.55     22.38 o
  -2  10  14        0.45       31.83     19.73 o
  -1  10  14       49.00        7.80     18.63 o
   0  10  14       13.60        0.00     19.47 o
   1  10  14       20.72        6.69     25.19 o
  -5   1  15       14.82       13.41     24.40 o
  -4   1  15       18.09        0.00     23.41 o
  -3   1  15       30.30        8.47     18.95 o
  -2   1  15       52.96       36.27     17.84 o
  -1   1  15        3.86       12.36     11.85 o
   0   1  15       80.57       93.68     13.54 o
   1   1  15       74.75       86.51     14.27 o
   2   1  15        3.41        0.00     14.65 o
   3   1  15       11.09       30.14     19.42 o
   4   1  15       34.33       99.59     22.95 o
  -5   2  15       87.61       72.01     28.99 o
  -4   2  15       81.23       64.01     42.05 o
  -3   2  15      103.29      104.93     22.15 o
  -2   2  15       10.69       34.55     23.65 o
  -1   2  15      218.02      240.82     20.49 o
   0   2  15       14.73        4.32     12.49 o
   1   2  15       10.34       14.71     12.71 o
   2   2  15       90.20       90.37     16.65 o
   3   2  15      123.79      131.96     18.13 o
   4   2  15       19.82       24.36     24.13 o
  -5   3  15        0.01        0.00     24.08 o
  -4   3  15      317.57      362.66     47.31 o
  -3   3  15        3.74       57.82     24.53 o
  -2   3  15        1.46        0.00     12.97 o
  -1   3  15       83.73       66.57     13.53 o
   0   3  15      162.03      155.97     14.91 o
   1   3  15       10.29       19.44     14.01 o
   2   3  15        0.07       16.41     14.95 o
   3   3  15       13.31        0.00     16.57 o
   4   3  15       42.63       56.38     19.80 o
  -5   4  15       76.44       61.92     25.89 o
  -4   4  15       53.06       48.54     26.32 o
  -3   4  15       67.84      121.97     25.76 o
  -2   4  15       20.13       16.13     21.84 o
  -1   4  15       14.55        8.56     13.27 o
   0   4  15       14.92        8.48     17.15 o
   1   4  15       73.94       87.00     15.14 o
   2   4  15       38.14       26.77     23.22 o
   3   4  15        0.18       26.72     18.20 o
   4   4  15        3.40        2.85     21.25 o
  -5   5  15       14.33       23.45     30.10 o
  -4   5  15       28.58        9.02     30.49 o
  -3   5  15      150.84      141.02     26.73 o
  -2   5  15       94.92       95.83     22.99 o
  -1   5  15      348.53      358.85     20.40 o
   0   5  15        7.31       26.09     14.04 o
   1   5  15      128.10      138.82     16.49 o
   2   5  15       27.13        0.98     16.28 o
   3   5  15        0.47        0.00     17.06 o
  -4   6  15        6.09        0.00     27.13 o
  -3   6  15      117.84       46.96     63.08 o
  -2   6  15       56.96       76.22     26.02 o
  -1   6  15       57.73      108.62     16.69 o
   0   6  15       58.01       74.73     22.03 o
   1   6  15      334.13      319.74     21.11 o
   2   6  15       36.98       36.30     27.01 o
   3   6  15       15.76        7.20     17.98 o
  -4   7  15        2.24       25.63     31.54 o
  -3   7  15       28.67       17.34     26.38 o
  -2   7  15        0.04        0.00     21.84 o
  -1   7  15        3.65        2.63     15.88 o
   0   7  15        8.31        0.00     18.82 o
   1   7  15       12.11       15.73     17.92 o
   2   7  15        0.80       34.57     19.30 o
  -3   8  15        1.01        4.53     32.06 o
  -2   8  15       12.98       30.24     27.86 o
  -1   8  15        4.62       13.26     17.58 o
   0   8  15       71.10       81.42     18.02 o
   1   8  15        0.25       20.33     18.36 o
   2   8  15       25.61       46.10     19.33 o
  -2   9  15        0.76        0.00     28.04 o
  -1   9  15      112.38      135.04     21.61 o
   0   9  15        1.04        0.00     18.46 o
   1   9  15      376.57      429.57     26.05 o
  -5   0  16       99.00      149.28     37.85 o
  -4   0  16       84.79        0.00     37.85 o
  -3   0  16      173.01      170.31     36.80 o
  -2   0  16       43.67       38.90     32.59 o
  -1   0  16       46.38       55.05     19.95 o
   0   0  16       74.70      123.82     20.41 o
   1   0  16       19.14       18.51     22.08 o
   2   0  16       72.15      110.39     36.80 o
   3   0  16       41.38       54.14     28.25 o
  -5   1  16       93.10      119.50     33.45 o
  -4   1  16        0.21        0.00     23.20 o
  -3   1  16        4.47       15.23     29.44 o
  -2   1  16       20.20       23.51     23.75 o
  -1   1  16       12.96       32.05     13.72 o
   0   1  16       20.21       15.15     17.28 o
   1   1  16      299.32      289.61     20.07 o
   2   1  16       16.54        0.00     17.91 o
   3   1  16        2.85       13.11     24.73 o
  -4   2  16       14.17        2.75     27.87 o
  -3   2  16       66.73      111.56     27.13 o
  -2   2  16      182.81      132.24     24.15 o
  -1   2  16        1.41        2.33     13.29 o
   0   2  16       13.73        0.00     18.65 o
   1   2  16      105.40       53.30     21.00 o
   2   2  16      146.01      149.82     29.74 o
   3   2  16        0.06       28.94     18.50 o
  -4   3  16        0.67       10.76     24.75 o
  -3   3  16      102.71      129.43     24.98 o
  -2   3  16       46.00       35.35     23.75 o
  -1   3  16      120.09      129.28     16.08 o
   0   3  16       45.25       25.18     15.18 o
   1   3  16      188.87      185.48     18.81 o
   2   3  16       39.01       73.16     18.67 o
   3   3  16       52.14       75.40     21.59 o
  -4   4  16       26.64       51.51     28.99 o
  -3   4  16       56.12       44.23     27.06 o
  -2   4  16      197.40      165.78     28.74 o
  -1   4  16      139.30      151.63     17.02 o
   0   4  16       28.03       26.68     15.50 o
   1   4  16        1.00        0.00     18.66 o
   2   4  16       23.08        9.56     18.12 o
   3   4  16       34.57       22.21     29.74 o
  -4   5  16      143.13      154.74     37.85 o
  -3   5  16        7.80       24.65     26.38 o
  -2   5  16       23.12       12.09     27.86 o
  -1   5  16        0.02       24.07     15.90 o
   0   5  16       22.27       19.53     16.70 o
   1   5  16       23.28       28.12     17.15 o
   2   5  16        2.30        5.15     18.96 o
  -3   6  16       27.64       27.79     28.96 o
  -2   6  16        3.94        0.00     23.47 o
  -1   6  16       11.39       32.25     16.53 o
   0   6  16       16.14        9.99     17.38 o
   1   6  16       42.86       34.93     18.26 o
   2   6  16       43.56       13.89     19.28 o
  -2   7  16        0.00       42.11     28.55 o
  -1   7  16       70.54       38.64     23.22 o
   0   7  16      155.19      162.57     19.35 o
   1   7  16       85.71       71.96     27.62 o
  -1   8  16       48.74       58.82     20.86 o
  -3   1  17       30.65       19.08     41.00 o
  -2   1  17        1.68        0.00     22.99 o
  -1   1  17        0.02        0.00     23.75 o
   0   1  17        8.37       17.13     15.78 o
   1   1  17        1.46        0.00     17.53 o
   2   1  17       33.19       39.98     19.27 o
  -3   2  17        8.45       33.61     27.87 o
  -2   2  17       31.34       60.68     59.92 o
  -1   2  17        2.19        0.00     25.64 o
   0   2  17      316.40      308.14     20.43 o
   1   2  17      154.93      147.14     19.46 o
   2   2  17       33.54       41.30     19.07 o
  -3   3  17      202.86      224.32     35.22 o
  -2   3  17        3.41        0.00     24.15 o
  -1   3  17        0.11        0.00     24.40 o
   0   3  17        4.50        0.00     16.96 o
   1   3  17       80.59      102.75     19.71 o
   2   3  17        2.77        0.00     23.06 o
  -3   4  17        5.59        0.00     28.61 o
  -2   4  17       27.76       91.53     35.22 o
  -1   4  17        1.57        5.08     28.91 o
   0   4  17       42.96       43.96     17.92 o
   1   4  17       49.53       68.45     24.43 o
  -2   5  17       40.04        1.89     59.40 o
  -1   5  17       28.65       84.69     39.95 o
   0   5  17        0.88       17.16     18.50 o
  -1   0  18       25.31       55.72     39.95 o
   0   0  18       98.72       11.56     42.05 o
  -1   1  18        2.44       10.79     27.69 o
   0   1  18      116.46      129.53     31.53 o
 
